# Supplementary material for: Acute diacylglycerol production activates critical membrane-shaping proteins leading to mitochondrial tubulation and fission
Source: Nat Commun. 2025 Mar 19;16:2685. doi: 10.1038/s41467-025-57439-9 (PMC11920102; doi:10.1038/s41467-025-57439-9)
Supplement: Supplementary file 18 — Source Data [file 41467_2025_57439_MOESM18_ESM.xlsx]

## Sheet: Fig.1
Fig.1(c)
		BRET Measurements of DAG Production in the OMM (Black Vertical Axis, Black)												BRET Measurements of Enzyme Recruitment to the OMM (Red Vertical Axis, Right)
BRET Sensor:		AKAP1^TM-mVenus-T2A-sLuc-NES-PKDC1ab						AKAP1^TM-mVenus-T2A-sLuc-NES-PKDC1ab						AKAP1^TM-FRB-mVenus-T2A-sLuc-FKBP-BcPI-PLC^AA H32A
Recruiter:		OMM-FRB-ECFP W66A						OMM-FRB-ECFP W66A						OMM-FRB-ECFP W66A
Enzyme:		iRFP-FKBP-BcPI-PLC^AA R163A						iRFP-FKBP-BcPI-PLC^AA H32A						iRFP-FKBP-BcPI-PLC^AA H32A
Normalization:		(DMSO/Rapa)						(DMSO/Rapa)						(DMSO/Rapa)
					n = 3						n = 3						n = 3
Time [s]		Replicate #1	Replicate #2	Replicate #3	AVERAGE	STDEV		Replicate #1	Replicate #2	Replicate #3	AVERAGE	STDEV		Replicate #1	Replicate #2	Replicate #3	AVERAGE	STDEV
-3.87067		0.999179	0.999904	0.997574	0.998886	0.000688336		0.998672	1.00082	1.00055	1.00001	0.000675694		0.999279	0.996984	1.00084	0.999035	0.00112108
-3.576		0.999901	1.0002	0.998967	0.999691	0.000372381		0.999432	1.00118	1.00026	1.00029	0.000504444		0.998393	0.998427	1.00012	0.998979	0.000568694
-3.27767		0.999543	0.998895	0.999093	0.999177	0.000191825		0.999533	1.00042	1.00116	1.00037	0.000470503		0.999771	0.999825	1.00042	1	0.000206377
-2.97867		0.999492	0.999497	0.999032	0.999341	0.000154255		1.00112	1.00085	1.00051	1.00083	0.000178536		1.00152	1.00045	0.999907	1.00062	0.000472153
-2.679		1.00005	0.998463	0.999634	0.999381	0.00047461		1.00169	1.00023	1.00115	1.00102	0.00042634		1.00119	1.00123	0.999551	1.00066	0.000552649
-2.38133		0.999776	0.999998	0.999836	0.99987	6.62528e-05		1.00076	0.9989	1.00206	1.00057	0.000915794		1.00146	1.00405	0.99902	1.00151	0.00145095
-2.08817		1.00054	1.00061	0.999382	1.00018	0.000397021		0.999122	0.998632	1.00165	0.999801	0.000934486		1.00193	1.00275	0.998956	1.00121	0.0011515
-1.78933		1.00169	1.00202	0.999004	1.00091	0.000955582		1.00086	0.999148	1.00033	1.00011	0.000507294		1.00048	1.0028	0.999803	1.00103	0.000906402
-1.49383		1.00046	1.00126	0.999249	1.00032	0.000583232		0.999838	0.998642	0.999013	0.999164	0.000353663		0.9999	1.00079	0.999745	1.00014	0.00032549
-1.18467		1.00004	1.00023	1.00036	1.00021	9.3346e-05		0.999084	0.999505	0.999173	0.999254	0.000128305		0.999603	0.999925	0.999523	0.999684	0.000122962
-0.8735		0.999571	0.99998	1.00127	1.00027	0.000511737		1.00064	1.00008	0.998245	0.999654	0.000723043		0.998618	0.997372	1.00036	0.998783	0.000866022
-0.597667		1.00003	0.999301	1.0027	1.00068	0.00103445		1.00099	1.00089	0.998005	0.99996	0.000978054		0.998676	0.997984	1.00098	0.999212	0.000904447
-0.272667		0.999736	0.999651	1.0039	1.00109	0.00140119		0.99825	1.00071	0.997902	0.998955	0.000884328		0.999187	0.997428	1.00078	0.999133	0.000969193
0		1.00105	1.0014	1.00515	1.00253	0.00131236		0.999906	1.00234	0.997693	0.99998	0.00134221		1.01643	1.01468	1.01531	1.01547	0.000509515
0.296667		1.00391	1.00457	1.00766	1.00538	0.00115609		1.00062	1.00163	0.998016	1.00009	0.00107584		1.03969	1.03707	1.03691	1.03789	0.000899247
0.595333		1.01041	1.00824	1.01201	1.01022	0.00109334		0.999774	1.00226	0.997977	1	0.00124115		1.06805	1.06538	1.0634	1.06561	0.00134636
0.89		1.0156	1.01495	1.01827	1.01627	0.00101727		0.999837	1.00126	0.998838	0.99998	0.00070394		1.10175	1.09829	1.09591	1.09865	0.0016969
1.188		1.02447	1.02168	1.02644	1.0242	0.001382		1.00125	1.00246	0.99827	1.00066	0.00124446		1.1396	1.13437	1.13205	1.13534	0.00223434
1.485		1.03659	1.02939	1.03643	1.03414	0.00237487		1.00115	1.00049	0.99799	0.999876	0.000962027		1.16655	1.16016	1.159	1.1619	0.0023493
1.781		1.04748	1.03959	1.04742	1.04483	0.00261846		1.00213	1.00039	0.996819	0.999779	0.00156279		1.19147	1.18587	1.18318	1.18684	0.0024401
2.08833		1.05827	1.05037	1.05962	1.05609	0.00288321		1.00266	0.999947	0.996318	0.999642	0.0018367		1.21627	1.20865	1.20673	1.21055	0.00291448
2.39067		1.07099	1.06046	1.06964	1.06703	0.00330792		1.00285	1.00062	0.994274	0.999247	0.00256823		1.23761	1.23208	1.22901	1.2329	0.00251553
2.6775		1.08133	1.07133	1.08153	1.07806	0.00336511		1.00284	0.999403	0.996132	0.999458	0.00193613		1.25954	1.2542	1.25014	1.25463	0.00271916
2.97667		1.08937	1.0816	1.0915	1.08749	0.00300787		1.00334	1.00046	0.997298	1.00036	0.00174482		1.27971	1.27356	1.26887	1.27405	0.00314014
3.28717		1.09689	1.08976	1.10106	1.0959	0.00330125		1.00245	1.00039	0.997812	1.00022	0.00134042		1.29839	1.29108	1.28539	1.29162	0.00376291
3.582		1.10355	1.09627	1.10723	1.10235	0.00322162		1.00306	1.00026	0.998049	1.00046	0.00145097		1.31507	1.30784	1.30269	1.30853	0.00358922
3.874		1.10718	1.10271	1.11309	1.10766	0.003008		1.00283	1.00002	0.998271	1.00037	0.00132678		1.33193	1.32054	1.31839	1.32362	0.00420119
4.16033		1.11011	1.10683	1.11521	1.11072	0.00243829		1.00363	0.999465	0.996528	0.999874	0.00205965		1.34744	1.33539	1.33275	1.33852	0.00452103
4.475		1.11295	1.11039	1.12057	1.11464	0.00305751		1.00386	0.998962	0.995192	0.99934	0.00251031		1.36132	1.34894	1.34681	1.35236	0.00452123
4.77333		1.11709	1.11302	1.1213	1.11714	0.0023914		1.00366	0.99927	0.995185	0.999373	0.00244819		1.37536	1.3608	1.35935	1.36517	0.0051102
5.08867		1.11798	1.11434	1.12387	1.11873	0.00277816		1.00269	0.999596	0.994447	0.998911	0.0024041		1.38737	1.37341	1.3704	1.37706	0.0052281
5.352		1.12051	1.11566	1.12521	1.12046	0.00275432		1.00268	0.999878	0.996194	0.999585	0.00187906		1.40022	1.38522	1.37894	1.38813	0.0063121
5.68733		1.12104	1.11609	1.1272	1.12144	0.00321257		1.00291	1.00045	0.997114	1.00016	0.00167817		1.41214	1.3944	1.38857	1.39837	0.00708759
5.95		1.1242	1.11692	1.12611	1.12241	0.00280007		1.00202	0.998825	0.998311	0.99972	0.00116084		1.42299	1.4049	1.39907	1.40898	0.0072034
6.2685		1.12409	1.11699	1.12797	1.12302	0.00321481		1.00273	1.00048	0.998845	1.00068	0.00112479		1.43269	1.4143	1.41146	1.41949	0.00665366
6.53767		1.12515	1.1171	1.12626	1.12284	0.00288853		1.00261	1.00087	0.999372	1.00095	0.000934234		1.44271	1.422	1.41895	1.42789	0.00746652
6.86167		1.12579	1.11613	1.12625	1.12272	0.00330008		1.00261	1.00121	0.998097	1.00064	0.00133324		1.45206	1.42846	1.42918	1.43657	0.00775133
7.132		1.12853	1.11565	1.12452	1.1229	0.00380433		1.00146	1.00114	0.997133	0.999912	0.0013926		1.46146	1.43476	1.43714	1.44445	0.00853065
7.45417		1.12878	1.11571	1.12425	1.12291	0.00383055		1.00122	1.00181	0.997607	1.00021	0.00131423		1.46774	1.4399	1.444	1.45055	0.00867955
7.75667		1.12886	1.11606	1.12199	1.1223	0.00369677		1.00101	1.0003	0.997176	0.999495	0.00117745		1.47569	1.44739	1.44897	1.45735	0.00918048
8.055		1.12778	1.11408	1.12319	1.12168	0.00402633		1.00114	1.00076	0.997067	0.999656	0.00129938		1.4836	1.45303	1.45779	1.4648	0.00949645
8.33933		1.12745	1.11247	1.12199	1.12064	0.00437553		1.00213	0.999813	0.997319	0.999754	0.00138884		1.49194	1.45989	1.46411	1.47198	0.0100535
8.64683		1.125	1.11136	1.12142	1.11926	0.00408458		1.0022	1.0002	0.997572	0.999988	0.00133883		1.49871	1.46482	1.46938	1.47764	0.0106195
8.935		1.12346	1.11084	1.12222	1.11884	0.00401539		1.00305	1.00119	0.997045	1.00043	0.00177528		1.50662	1.46871	1.47591	1.48375	0.0116229
9.24833		1.12305	1.1095	1.12231	1.11829	0.00440076		1.00194	1.00271	0.997944	1.00087	0.00147777		1.51251	1.47245	1.48063	1.48853	0.0122194
9.54667		1.12321	1.1117	1.12214	1.11902	0.00367147		1.00051	1.00286	0.998418	1.0006	0.00128355		1.51907	1.47765	1.48703	1.49458	0.0125383
9.856		1.12158	1.11127	1.12067	1.11784	0.00329539		1.00018	1.0034	0.999011	1.00086	0.001312		1.52263	1.48176	1.49222	1.49887	0.0122589
10.1093		1.12237	1.11168	1.12192	1.11866	0.00348956		0.999777	1.00392	0.999232	1.00098	0.00148024		1.52695	1.4873	1.49784	1.50403	0.0118593
10.4358		1.11913	1.11067	1.11915	1.11632	0.00282431		1.00058	1.00357	0.999775	1.00131	0.00115305		1.53164	1.49424	1.50106	1.50898	0.0114996
10.734		1.11802	1.11094	1.11895	1.11597	0.00252751		1.00199	1.00198	0.999084	1.00102	0.00096752		1.53578	1.49929	1.50689	1.51399	0.0111144
11.0198		1.11767	1.1079	1.11616	1.11391	0.00303645		1.00444	0.999962	0.998458	1.00095	0.00179553		1.5424	1.50146	1.50961	1.51782	0.0125137
11.2987		1.1172	1.10851	1.11883	1.11485	0.0032034		1.00379	1.00057	0.998179	1.00085	0.0016271		1.546	1.50481	1.51181	1.52087	0.0127243
11.583		1.11754	1.10728	1.117	1.11394	0.00333427		1.00215	1.00002	0.998368	1.00018	0.00109496		1.54943	1.50752	1.51635	1.52443	0.012756
11.98		1.11918	1.10587	1.11719	1.11408	0.00414459		1.00089	0.999487	0.996847	0.999075	0.00118572		1.55457	1.50943	1.52276	1.52892	0.0133898
12.2248		1.11925	1.10326	1.11624	1.11292	0.00490514		0.999784	0.999263	0.997302	0.998783	0.000755688		1.56138	1.51234	1.52804	1.53392	0.0144578
12.53		1.11901	1.10402	1.11632	1.11312	0.00461595		0.99861	1.0003	0.998379	0.999097	0.000605965		1.56215	1.51788	1.53215	1.53739	0.0130457
12.7853		1.11801	1.10226	1.11399	1.11142	0.00472544		0.999474	1.00051	0.99849	0.999492	0.00058352		1.56482	1.5213	1.53739	1.54117	0.012704
13.09		1.11462	1.10164	1.11533	1.11053	0.00445152		1.00056	0.999667	0.999216	0.999814	0.000394		1.57126	1.52798	1.54184	1.54703	0.0127618
13.395		1.11477	1.10041	1.11478	1.10999	0.00478859		1.00021	0.999777	1.00106	1.00035	0.000377998		1.57444	1.53227	1.54282	1.54984	0.0126722
13.7003		1.11494	1.10192	1.11405	1.1103	0.00420128		1.00143	0.99894	1.00113	1.0005	0.000785384		1.57733	1.5366	1.54354	1.55249	0.0125796
13.9982		1.11378	1.10178	1.11419	1.10991	0.00407083		1.00227	0.999456	0.999023	1.00025	0.00101916		1.58142	1.54059	1.54609	1.55603	0.0127919
14.32		1.11434	1.1034	1.11337	1.11037	0.0034954		1.0013	0.998221	0.999577	0.999699	0.000890791		1.58727	1.54411	1.54699	1.55946	0.013933
14.6102		1.11539	1.10616	1.11003	1.11053	0.00267472		1.00269	0.999384	0.997508	0.999861	0.00151478		1.58956	1.54533	1.55104	1.56198	0.0138902
15		1.1135	1.10771	1.10929	1.11017	0.00172941		1.00248	1.0018	0.996564	1.00028	0.00186911		1.59393	1.54703	1.55517	1.56538	0.0144688
15.181		1.11112	1.10659	1.10804	1.10858	0.00133469		1.00274	1.00225	0.996378	1.00046	0.002045		1.59582	1.54956	1.55967	1.56835	0.0140403
15.4873		1.11133	1.10773	1.10552	1.10819	0.00169282		1.00217	1.00223	0.998738	1.00105	0.00115441		1.59928	1.55091	1.56304	1.57108	0.0145314
15.7852		1.11258	1.10665	1.10452	1.10792	0.00241055		1.00322	1.00288	0.999362	1.00182	0.00123302		1.6037	1.55474	1.57015	1.5762	0.0144538
16.101		1.11277	1.10539	1.10399	1.10738	0.00272239		1.00206	1.00279	1.00151	1.00212	0.00037085		1.60628	1.55987	1.5751	1.58042	0.0136566
16.3992		1.11344	1.1056	1.10252	1.10719	0.0032522		1.00367	1.00109	1.00284	1.00253	0.000761986		1.60826	1.56589	1.57815	1.5841	0.0125873
16.7253		1.11291	1.10558	1.10195	1.10682	0.00322249		1.00218	1.0022	1.00131	1.0019	0.000295396		1.61171	1.56851	1.58059	1.58694	0.0128672
17.005		1.11263	1.10323	1.103	1.10629	0.00317254		1.0026	1.00163	0.999318	1.00119	0.000974633		1.61606	1.57206	1.58497	1.59103	0.0130586
17.3323		1.1101	1.10196	1.10253	1.10486	0.00262507		1.00334	1.00087	0.99833	1.00085	0.00144672		1.61788	1.57699	1.58768	1.59418	0.0122427
17.6017		1.10917	1.10098	1.10279	1.10431	0.00248464		1.00422	1.00205	0.997904	1.00139	0.00185359		1.62006	1.5794	1.58826	1.59591	0.0123459
17.95		1.10959	1.09862	1.10326	1.10382	0.00317883		1.00337	1.00237	0.998626	1.00145	0.00144314		1.62316	1.58073	1.58906	1.59765	0.012981
18.1882		1.11071	1.09825	1.10258	1.10385	0.0036512		1.00446	1.00164	1.00114	1.00241	0.00103261		1.62816	1.58483	1.5964	1.60313	0.0129536
18.507		1.11118	1.09847	1.10217	1.10394	0.00377309		1.00325	1.00151	1.00283	1.00253	0.000522784		1.62849	1.58741	1.59904	1.60498	0.0122251
18.816		1.11173	1.10106	1.10333	1.10537	0.00324595		1.00145	1.00389	1.00105	1.00213	0.000887607		1.63071	1.58882	1.60334	1.60762	0.0122796
19.136		1.11242	1.09924	1.10364	1.1051	0.00387462		1.00042	1.00249	0.999409	1.00077	0.000905187		1.63432	1.59037	1.60628	1.61033	0.0128472
19.3592		1.1112	1.09703	1.10365	1.10396	0.00409415		1.00122	1.00305	0.996272	1.00018	0.00202428		1.63915	1.59352	1.61181	1.61483	0.0132584
19.756		1.1121	1.09757	1.1048	1.10482	0.00419432		1.0011	1.00564	0.995471	1.00074	0.00294012		1.63891	1.59586	1.61386	1.61621	0.0124817
19.9772		1.11087	1.09667	1.10586	1.10446	0.00415617		1.00208	1.00597	0.994033	1.00069	0.00351447		1.64103	1.60031	1.61784	1.61973	0.011794
20.2867		1.10919	1.09423	1.10485	1.10276	0.00444221		1.00393	1.00449	0.996123	1.00151	0.00269976		1.64425	1.60255	1.61893	1.62191	0.0121307
20.562		1.10603	1.09495	1.10693	1.10263	0.0038522		1.005	1.00383	0.995682	1.0015	0.00293068		1.64694	1.60578	1.62054	1.62442	0.0120392
20.8717		1.10574	1.09921	1.10668	1.10388	0.00234921		1.00409	1.00346	0.995366	1.00097	0.00280842		1.64665	1.60891	1.62219	1.62592	0.0110534
21.1935		1.10351	1.09905	1.10517	1.10258	0.00182881		1.00372	1.00039	0.994156	0.999422	0.0028029		1.64934	1.60848	1.62371	1.62718	0.0119237
21.504		1.1018	1.09945	1.10426	1.10184	0.00138903		1.00407	0.998783	0.994429	0.999096	0.00278866		1.65206	1.61195	1.62756	1.63052	0.0116738
21.7297		1.10309	1.10003	1.10198	1.1017	0.000892546		1.00268	0.99845	0.994541	0.998556	0.00234865		1.65154	1.61416	1.63051	1.63207	0.0108201
22.015		1.10464	1.10021	1.10102	1.10196	0.00136322		1.00254	0.998735	0.995644	0.998973	0.00199405		1.65203	1.6142	1.63609	1.63411	0.0109639
22.45		1.10565	1.09874	1.10221	1.1022	0.00199697		1.00365	0.998614	0.996271	0.999511	0.00217646		1.65504	1.6153	1.63776	1.63603	0.0115027
22.6733		1.10543	1.09845	1.10189	1.10192	0.00201741		1.00399	0.99876	0.997206	0.999986	0.00205329		1.65743	1.61942	1.63602	1.63762	0.010999
23.0102		1.10605	1.09953	1.09976	1.10178	0.002137		1.00362	1.00154	0.996691	1.00062	0.00205224		1.65994	1.62154	1.63718	1.63956	0.0111492
23.179		1.10416	1.09854	1.10286	1.10185	0.00169902		1.00476	1.00249	0.995667	1.00097	0.0027334		1.66583	1.62305	1.63749	1.64212	0.0125647
23.5552		1.10327	1.09786	1.10074	1.10062	0.0015652		1.00355	1.00298	0.995505	1.00068	0.00259035		1.67032	1.62766	1.63664	1.64488	0.0129847
23.88		1.10165	1.09582	1.09907	1.09885	0.00168728		1.00397	1.00384	0.996913	1.00157	0.00233115		1.67254	1.63037	1.641	1.64797	0.0126608
24.2055		1.09983	1.09586	1.09926	1.09832	0.00123895		1.00478	1.00421	0.996561	1.00185	0.00264941		1.67539	1.63246	1.64609	1.65131	0.0126651
24.3677		1.09906	1.093	1.10169	1.09791	0.00257281		1.00497	1.0048	0.998079	1.00262	0.00226945		1.67828	1.63164	1.65051	1.65348	0.0135474
24.7063		1.10047	1.09329	1.10226	1.09867	0.00274102		1.00462	1.00491	0.996414	1.00198	0.00278607		1.67921	1.637	1.65285	1.65635	0.0123113
25.046		1.10125	1.09427	1.10328	1.0996	0.00272972		1.00647	1.00414	0.998157	1.00292	0.00247618		1.68236	1.63952	1.65466	1.65885	0.0125412
25.3725		1.0998	1.09534	1.10166	1.09893	0.00187615		1.00514	1.00264	0.997056	1.00161	0.00239013		1.68391	1.64233	1.65747	1.66124	0.0121496
25.6423		1.10081	1.095	1.1032	1.09967	0.00243558		1.00509	1.00372	0.998237	1.00235	0.00209358		1.68576	1.64466	1.66141	1.66394	0.01193
25.955		1.10283	1.0987	1.10337	1.10164	0.00147465		1.00463	1.00334	0.997843	1.00194	0.00208022		1.68964	1.64788	1.6612	1.66624	0.0123158
26.3413		1.10119	1.09887	1.1032	1.10109	0.00125163		1.00416	1.00271	1.00109	1.00266	0.000886482		1.68969	1.6478	1.6628	1.66676	0.0122531
26.4478		1.10039	1.09873	1.10376	1.10096	0.00147823		1.00355	1.00348	1.00025	1.00243	0.00109082		1.68905	1.64881	1.667	1.66829	0.0116362
26.805		1.10016	1.10102	1.10521	1.10213	0.00156086		1.0043	1.00426	1.00019	1.00292	0.001364		1.69037	1.65157	1.6693	1.67041	0.0112129
27.1332		1.1	1.1013	1.10467	1.10199	0.00139064		1.00248	1.00438	0.999396	1.00208	0.00145124		1.6901	1.65477	1.66926	1.67138	0.0102534
27.4313		1.098	1.0986	1.10207	1.09956	0.00126983		1.00304	1.00274	0.999838	1.00187	0.00102101		1.68887	1.65595	1.6701	1.67164	0.0095328
27.652		1.09844	1.09779	1.10169	1.09931	0.00120712		1.00209	1.00127	1.00082	1.00139	0.000370306		1.69031	1.65814	1.67376	1.67407	0.00928783
28.0277		1.0957	1.09606	1.10068	1.09748	0.00160419		1.00079	1.00081	1.00022	1.00061	0.000192759		1.69203	1.66242	1.67543	1.67663	0.0085675
28.2942		1.09534	1.09266	1.10534	1.09778	0.00385857		1.00129	0.999479	1.00093	1.00057	0.000553481		1.69313	1.66177	1.67558	1.67682	0.0090752
28.64		1.0947	1.09101	1.10482	1.09684	0.00412759		1.0016	0.997826	1.00059	1.00001	0.00112798		1.69581	1.66401	1.68024	1.68002	0.009181
29.003		1.09516	1.08973	1.10571	1.09687	0.00468894		0.999265	0.998964	0.998022	0.998751	0.000374426		1.69612	1.66598	1.68359	1.6819	0.00874225
29.155		1.09623	1.09081	1.1038	1.09695	0.0037667		0.999572	0.999644	0.994596	0.997937	0.00167077		1.70121	1.66779	1.68285	1.68395	0.00966471
29.436		1.09816	1.09103	1.10179	1.097	0.00316009		1.00052	0.998457	0.993575	0.997516	0.00205843		1.7035	1.66776	1.68531	1.68552	0.0103185
29.8833		1.09828	1.09274	1.09827	1.09643	0.00184381		1.00006	0.998286	0.992885	0.997075	0.00215644		1.70624	1.67102	1.68877	1.68868	0.0101669
30.1822		1.09955	1.0946	1.09904	1.09773	0.00157067		1.00028	0.999488	0.995543	0.998436	0.00146457		1.70718	1.6736	1.69001	1.69026	0.00969234
30.549		1.09758	1.09681	1.09858	1.09766	0.000513815		1.00344	0.99865	0.999266	1.00045	0.00150386		1.70979	1.67812	1.69212	1.69334	0.00916267
30.6597		1.09628	1.09775	1.0968	1.09694	0.000429877		1.00254	0.999542	0.99881	1.0003	0.00113987		1.70894	1.67967	1.69728	1.6953	0.00850837
30.9573		1.09532	1.09959	1.09822	1.09771	0.00125919		1.00261	1.00149	1.00017	1.00142	0.000703071		1.71038	1.68186	1.69886	1.69703	0.00828385
31.3425		1.09602	1.099	1.09742	1.09748	0.000861679		1.0017	1.0025	1.00355	1.00258	0.000535092		1.71312	1.68196	1.70098	1.69869	0.00906853
31.6057		1.09423	1.09795	1.09658	1.09625	0.00108706		1.00189	1.00076	0.999798	1.00081	0.000604466		1.71248	1.68234	1.70162	1.69881	0.00881491
31.8682		1.09585	1.09627	1.09578	1.09597	0.000153008		1.0004	1.00028	0.998433	0.999706	0.000637508		1.71543	1.6812	1.70424	1.70029	0.0100777
32.148		1.09744	1.09431	1.09807	1.09661	0.00116498		1.0005	0.998885	0.999509	0.999632	0.000471168		1.71687	1.68571	1.70492	1.7025	0.00907652
32.5002		1.09922	1.09446	1.09721	1.09696	0.00137909		1.00117	0.997193	0.99831	0.998891	0.00118396		1.71645	1.68714	1.70551	1.70303	0.00854993
32.78		1.1	1.09351	1.09628	1.0966	0.00187901		1.00312	0.996961	0.995133	0.998403	0.00241457		1.71595	1.69188	1.70608	1.70463	0.00698361
33.0965		1.10028	1.09249	1.09545	1.09607	0.00227084		1.00522	0.997654	0.997169	1.00002	0.00260806		1.72197	1.69424	1.70772	1.70798	0.00800661
33.32		1.09988	1.09025	1.0949	1.09501	0.00278259		1.00781	0.99693	0.995288	1.00001	0.0039292		1.72548	1.69732	1.70986	1.71089	0.0081456
33.674		1.09742	1.09003	1.09425	1.0939	0.0021406		1.00858	0.997869	0.995962	1.00081	0.00392851		1.72751	1.6985	1.71323	1.71308	0.00837633
33.934		1.09531	1.08717	1.09304	1.09184	0.00242293		1.00965	1.00002	0.997171	1.00228	0.00377461		1.73066	1.70328	1.71645	1.7168	0.00790738
34.3658		1.09285	1.08828	1.0937	1.09161	0.00168095		1.00656	1.00088	0.999253	1.00223	0.00221509		1.73261	1.70319	1.71959	1.71846	0.00851337
34.5873		1.09383	1.0886	1.09337	1.09193	0.00167288		1.00567	1.00254	0.996398	1.00154	0.00272268		1.73241	1.70552	1.7229	1.72027	0.00787137
34.8465		1.09097	1.09065	1.09501	1.09221	0.00140366		1.00314	1.00282	0.996643	1.00087	0.00211466		1.73218	1.70727	1.72245	1.72063	0.00724807
35.1443		1.08994	1.08945	1.09768	1.09236	0.00266679		1.00431	1.00237	0.995382	1.00069	0.00271107		1.73635	1.70792	1.72477	1.72302	0.00825339
35.462		1.0904	1.09136	1.09879	1.09352	0.00265036		1.00275	1.00212	0.992873	0.999247	0.00319218		1.73981	1.70614	1.72674	1.72423	0.00979972
35.76		1.09054	1.09122	1.09813	1.0933	0.00242593		1.00275	1.00176	0.992828	0.999113	0.00315544		1.74183	1.708	1.7291	1.72631	0.00986729
36.0177		1.0903	1.09065	1.09745	1.0928	0.00232662		1.00181	1.00152	0.996119	0.999814	0.00184923		1.74363	1.70721	1.72863	1.72649	0.0105688
36.3763		1.09236	1.09133	1.09861	1.0941	0.00227599		1.00117	1.00128	0.996522	0.999658	0.00156857		1.7438	1.70851	1.73166	1.72799	0.0103502
36.695		1.09256	1.09246	1.09476	1.09326	0.000749254		1.00073	1.00067	0.998888	1.0001	0.000604423		1.74309	1.71241	1.73336	1.72962	0.00905186
36.9933		1.09332	1.09149	1.09431	1.09304	0.000825732		1.00158	0.998766	1.00198	1.00078	0.0010116		1.74317	1.71477	1.73551	1.73115	0.00848378
37.2292		1.09292	1.0889	1.09319	1.09167	0.00138755		1.00146	0.998934	0.999771	1.00006	0.000743971		1.74376	1.71735	1.73545	1.73219	0.00779684
37.548		1.09132	1.08856	1.09314	1.09101	0.00133149		1.00225	0.996936	0.999834	0.999675	0.00153713		1.74942	1.72078	1.73811	1.73611	0.00832884
37.846		1.09131	1.08925	1.09235	1.09097	0.000910582		1.00285	0.997663	1.00115	1.00056	0.00152712		1.75217	1.72733	1.73885	1.73945	0.00717688
38.144		1.09284	1.08825	1.09398	1.09169	0.0017511		1.00401	0.999462	0.998447	1.00064	0.00171031		1.75272	1.72869	1.73718	1.73953	0.00703518
38.3775		1.08969	1.08914	1.09531	1.09138	0.00196991		1.00263	1.00055	0.998467	1.00055	0.00120056		1.7548	1.73025	1.73808	1.74104	0.00724153
38.9567		1.08871	1.08976	1.09723	1.0919	0.00268007		1.00395	1.00096	0.999252	1.00138	0.00137163		1.7553	1.72871	1.7397	1.74124	0.00771668
39.038		1.08861	1.09071	1.0969	1.09207	0.00248752		1.00436	1.00173	0.997648	1.00124	0.00195161		1.75374	1.72815	1.74324	1.74171	0.00742766
39.314		1.08772	1.0879	1.09536	1.09033	0.00251447		1.0054	1.00547	0.998096	1.00299	0.00244587		1.75309	1.72549	1.74351	1.74069	0.00809029
39.5232		1.08762	1.08929	1.09308	1.09	0.00161568		1.00494	1.00324	0.999526	1.00257	0.00159971		1.75478	1.72439	1.74873	1.74263	0.00928493
39.932		1.08839	1.08877	1.09351	1.09022	0.00164931		1.00585	1.0036	0.998566	1.00267	0.00215415		1.75573	1.72749	1.75069	1.74464	0.00869521
40.2075		1.09229	1.08922	1.09134	1.09095	0.000906494		1.0062	1.00425	0.99923	1.00323	0.00207697		1.759	1.72836	1.75153	1.7463	0.00922535
40.5733		1.09171	1.08785	1.0922	1.09059	0.00137665		1.00565	1.00609	1.00053	1.00409	0.00178454		1.75665	1.72712	1.74917	1.74431	0.00886395
40.9402		1.09164	1.0899	1.09096	1.09084	0.000506977		1.00572	1.00603	0.997789	1.00318	0.00269741		1.75988	1.72712	1.75283	1.74661	0.00995486
41.124		1.09255	1.08861	1.09043	1.09053	0.00113947		1.00468	1.00683	0.999302	1.0036	0.002239		1.76251	1.72947	1.7529	1.74829	0.00981058
41.3757		1.09443	1.08697	1.08703	1.08948	0.00247539		1.00397	1.00772	1.00111	1.00427	0.00191608		1.75934	1.72935	1.75451	1.74773	0.00929769
41.6733		1.09188	1.0873	1.08696	1.08871	0.00158612		1.0024	1.00739	0.999273	1.00302	0.00236473		1.76035	1.73368	1.75628	1.7501	0.00829682
41.9945		1.09307	1.08706	1.08633	1.08882	0.00213709		1.00138	1.00532	0.999311	1.002	0.00176358		1.76541	1.74046	1.7603	1.75539	0.00760915
42.2923		1.09145	1.08496	1.09001	1.08881	0.00196876		1.00138	1.00231	1.00367	1.00245	0.000666339		1.76607	1.74064	1.76183	1.75618	0.00786487
42.6617		1.08955	1.0856	1.09069	1.08861	0.0015425		1.00089	1.00143	1.00287	1.00173	0.000590436		1.76504	1.74098	1.76337	1.75646	0.00775686
42.9842		1.08927	1.08577	1.09173	1.08892	0.00172843		1.00087	1.00081	0.999552	1.00041	0.000430285		1.77144	1.74311	1.76662	1.76039	0.00875181
43.3067		1.08745	1.0867	1.09112	1.08842	0.00136681		1.00363	0.999744	1.0012	1.00153	0.00113291		1.76994	1.74518	1.76693	1.76068	0.00779963
43.654		1.08822	1.0875	1.09051	1.08874	0.000908766		1.00511	1.00165	1.00115	1.00264	0.00124347		1.76988	1.74665	1.76555	1.76069	0.00713312
43.8795		1.09152	1.09009	1.08843	1.09001	0.000892368		1.00473	1.00153	0.996311	1.00085	0.00245246		1.76995	1.75237	1.76413	1.76215	0.00517044
44.2273		1.09074	1.09076	1.08834	1.08995	0.000802454		1.00602	1.00215	0.996489	1.00155	0.00276826		1.7717	1.75324	1.76571	1.76355	0.00543771
44.6255		1.08755	1.09164	1.09013	1.08977	0.00119298		1.00767	1.00246	0.999862	1.00333	0.00229564		1.76994	1.7535	1.76728	1.76357	0.00509542
44.6		1.08858	1.0904	1.0898	1.08959	0.000533419		1.0079	1.0043	0.998633	1.00361	0.00269829		1.7717	1.75694	1.76941	1.76602	0.00458804
44.998		1.08575	1.08996	1.08997	1.08856	0.00140539		1.00762	1.00499	0.997595	1.0034	0.00300118		1.77221	1.75403	1.76926	1.76517	0.00563156
45.2707		1.08274	1.08899	1.08962	1.08712	0.00219732		1.00637	1.00459	0.999915	1.00363	0.00192614		1.77449	1.75214	1.76828	1.76497	0.00666241
45.7215		1.08243	1.0882	1.09199	1.08754	0.00277988		1.00504	1.00505	1.0009	1.00366	0.00138219		1.7749	1.75633	1.76641	1.76588	0.00536751
45.9433		1.08359	1.08752	1.09	1.08704	0.00186677		1.0023	1.00708	0.999396	1.00292	0.00223906		1.77661	1.75567	1.76666	1.76631	0.0060485
46.2417		1.08298	1.08889	1.09047	1.08745	0.00227965		1.0008	1.00584	0.999897	1.00218	0.00184907		1.77882	1.75483	1.77013	1.76793	0.00701346
46.332		1.0835	1.08775	1.09065	1.0873	0.00207666		0.997553	1.00472	1.00052	1.00093	0.00208057		1.77954	1.76205	1.77604	1.77254	0.00534336
46.8383		1.08407	1.08763	1.09159	1.08776	0.0021737		0.997527	1.00433	1.00036	1.00074	0.00197431		1.78091	1.76122	1.78181	1.77465	0.00672138
47.321		1.0852	1.0886	1.08966	1.08782	0.00134501		0.998797	1.00509	0.998522	1.0008	0.002145		1.78178	1.76188	1.78428	1.77598	0.0070887
47.5145		1.08477	1.0877	1.09182	1.0881	0.00204564		1.00125	1.0036	0.99949	1.00145	0.00118969		1.78408	1.76477	1.78063	1.77649	0.0059467
47.68		1.08444	1.08614	1.09084	1.08714	0.00191567		1.00051	1.00383	1.0017	1.00201	0.000972866		1.78425	1.76427	1.78192	1.77681	0.00630786
47.978		1.0861	1.08649	1.09008	1.08756	0.00126778		1.00517	1.00489	1.00184	1.00397	0.00106617		1.78687	1.76393	1.78024	1.77701	0.00681681
48.195		1.0872	1.08571	1.09143	1.08811	0.00171113		1.0054	1.00713	1.00375	1.00543	0.000975457		1.78652	1.76927	1.77904	1.77828	0.00499407
48.6827		1.08636	1.08242	1.0933	1.08736	0.00317887		1.00685	1.00694	1.00451	1.0061	0.000797047		1.78887	1.76747	1.78231	1.77955	0.00633005
48.8993		1.08642	1.08302	1.09288	1.08744	0.00289354		1.00708	1.00483	1.00614	1.00602	0.00065114		1.78869	1.76567	1.78458	1.77965	0.00708813
49.335		1.08792	1.08311	1.09444	1.08849	0.00328341		1.00781	1.00318	1.0026	1.00453	0.00165011		1.79139	1.76887	1.78075	1.78034	0.00650473
49.5787		1.08835	1.08394	1.09544	1.08924	0.00335187		1.00784	1.00107	1.00166	1.00352	0.00216415		1.79092	1.77068	1.78515	1.78225	0.00602032
49.8495		1.08894	1.0858	1.09405	1.0896	0.00240188		1.00947	1.00104	1.001	1.00384	0.00281839		1.79314	1.77131	1.78571	1.78339	0.0064062
50.008		1.08841	1.0875	1.08979	1.08856	0.000666194		1.0092	1.00199	1.0005	1.0039	0.00268724		1.79551	1.77437	1.7885	1.78613	0.00621746
50.3338		1.08713	1.0877	1.08481	1.08655	0.000884432		1.00691	1.00208	0.999559	1.00285	0.00215509		1.79689	1.7781	1.79081	1.7886	0.00553637
50.6317		1.085	1.0875	1.08499	1.08583	0.000836639		1.00792	1.0045	1.00111	1.00451	0.00196641		1.79639	1.77798	1.79548	1.78995	0.00599022
51.1005		1.08045	1.08785	1.08396	1.08409	0.00213634		1.00585	1.00482	1.00002	1.00356	0.00179471		1.79978	1.77632	1.79446	1.79019	0.00710056
51.1127		1.07739	1.08717	1.08091	1.08183	0.00286028		1.00469	1.00357	0.998617	1.00229	0.00186544		1.79829	1.77476	1.79578	1.78961	0.00746182
51.4963		1.07571	1.08616	1.08307	1.08165	0.00309799		1.00232	1.00271	1.00028	1.00177	0.000755238		1.79742	1.77205	1.79331	1.78759	0.00786306
51.881		1.0793	1.08551	1.08544	1.08342	0.00205916		1.00288	1.00235	1.00084	1.00202	0.000610001		1.79531	1.77441	1.79347	1.78773	0.00668267
52.325		1.07967	1.08481	1.08588	1.08345	0.00191473		1.00141	1.0003	0.998695	1.00013	0.000788713		1.79542	1.77552	1.794	1.78831	0.00641044
52.3307		1.08033	1.08246	1.08724	1.08334	0.00204194		1.00054	1.0003	1.00001	1.00028	0.000155706		1.79356	1.77798	1.79601	1.78918	0.0056473
52.7165		1.07941	1.0813	1.08884	1.08318	0.00287997		1.00144	0.998708	0.999815	0.999987	0.000792494		1.7939	1.78179	1.79741	1.79103	0.00473092
53.1627		1.07947	1.0806	1.08715	1.08241	0.00239327		1.00275	0.996686	0.99835	0.999262	0.00180915		1.79413	1.78421	1.79731	1.79188	0.00394493
53.3718		1.07645	1.08059	1.08836	1.0818	0.00348963		1.00203	0.995498	0.996407	0.997978	0.00204201		1.79413	1.78315	1.79775	1.79168	0.00438825
53.88		1.07737	1.08208	1.08581	1.08176	0.00244121		1.00202	0.996114	0.998582	0.998905	0.00171199		1.79725	1.78389	1.79628	1.79248	0.00430216
53.9078		1.07837	1.08433	1.08511	1.0826	0.00212981		1.00432	0.996087	1.00042	1.00027	0.00237658		1.79887	1.78235	1.79331	1.79151	0.00485106
54.145		1.0815	1.08291	1.08498	1.08313	0.00101028		1.00406	0.997023	1.00279	1.00129	0.00216493		1.8027	1.77707	1.79725	1.79234	0.00779426
54.534		1.08285	1.08423	1.08757	1.08488	0.00140249		1.0024	0.999697	1.00223	1.00144	0.000874958		1.80455	1.78037	1.79932	1.79475	0.00734445
54.9853		1.08347	1.08415	1.08766	1.08509	0.00129865		1.00452	1.00218	1.0024	1.00303	0.00074461		1.8078	1.78311	1.80043	1.79711	0.00731906
55.2533		1.08118	1.08274	1.08704	1.08365	0.00175259		1.00532	1.00269	1.00098	1.003	0.00126251		1.80574	1.77914	1.80132	1.7954	0.00822847
55.521		1.08008	1.08178	1.08762	1.08316	0.00228264		1.0068	1.00189	0.99786	1.00218	0.00258577		1.80466	1.77809	1.80549	1.79608	0.00899908
55.7883		1.07648	1.08339	1.08647	1.08211	0.00295331		1.00675	1.00029	0.995292	1.00078	0.00331746		1.80439	1.78129	1.79869	1.79479	0.00694639
56.1493		1.07542	1.08303	1.08655	1.08167	0.00328334		1.00912	0.998346	0.995455	1.00097	0.00415855		1.80457	1.78039	1.79722	1.79406	0.00715855
56.322		1.07623	1.08132	1.08585	1.08113	0.0027797		1.00813	0.998585	0.99756	1.00142	0.00336433		1.8067	1.77943	1.79857	1.7949	0.00808287
56.5567		1.07844	1.08194	1.08863	1.083	0.00298696		1.00793	0.997662	0.998318	1.0013	0.00331727		1.80941	1.78762	1.80314	1.80006	0.0064769
57.0772		1.07682	1.08407	1.08637	1.08242	0.00287678		1.00355	0.998124	1.00028	1.00065	0.00157686		1.80852	1.79267	1.80639	1.80253	0.00496558
57.28		1.0804	1.08248	1.08426	1.08238	0.00111582		1.00095	0.999706	1.00076	1.00047	0.000387514		1.80449	1.79568	1.81242	1.8042	0.00483341
57.7713		1.081	1.08383	1.08212	1.08231	0.000822547		0.999248	1.00223	1.00201	1.00116	0.000959444		1.80313	1.79759	1.81261	1.80444	0.00438828
58.006		1.08104	1.08509	1.08182	1.08265	0.00123942		0.997911	1.00135	1.00041	0.999892	0.00102736		1.80426	1.79756	1.81271	1.80484	0.00438126
58.175		1.07957	1.08453	1.08035	1.08149	0.00153886		0.997472	1.00131	0.999355	0.999378	0.00110711		1.80208	1.79542	1.81337	1.80362	0.00523799
58.5713		1.08208	1.08255	1.08205	1.08222	0.000160795		0.998904	1.00104	1.00138	1.00044	0.00077465		1.80507	1.79287	1.80388	1.80061	0.00388485
58.706		1.08291	1.08251	1.08452	1.08331	0.000614217		0.999364	1.00283	1.00275	1.00165	0.00114199		1.8101	1.79381	1.80595	1.80329	0.00488782
59.004		1.08319	1.07838	1.08368	1.08175	0.00169114		1.00112	1.00228	1.00453	1.00265	0.00100173		1.81009	1.78934	1.81087	1.80343	0.00705253
59.2688		1.08238	1.08081	1.08365	1.08228	0.000822098		1.00325	1.00222	1.0017	1.00239	0.000454854		1.80944	1.79142	1.8165	1.80579	0.0074666
59.6667		1.08073	1.08091	1.08544	1.08236	0.00154161		1.00326	1.00356	1.00419	1.00367	0.000273258		1.81182	1.79378	1.81795	1.80785	0.00725599

## Sheet: Fig.4
Fig. 4(a)
Lipid composition	# tubes analyzed	# tubes cut	Tubes cut (fraction of starting)		Lipid composition	# tubes analyzed	# tubes cut	Tubes cut (fraction of starting)		Lipid composition	# tubes analyzed	# tubes cut	Tubes cut (fraction of starting)
0% CL	481	0	0		0% CL + 5% PI	156	0	0		0% CL + 5% DAG	188	0	0
5% CL	176	1	0.00568182		5% CL + 5% PI	138	6	0.0434783		5% CL + 5% DAG	136	11	0.0808824
10% CL	490	110	0.22449		10% CL + 5% PI	457	111	0.242888		10% CL + 5% DAG	182	165	0.906593
15% CL	190	183	0.963158		15% CL + 5% PI	160	159	0.99375		15% CL + 5% DAG	139	138	0.992806
20% CL	126	126	1		20%CL + 5% PI	132	128	0.969697		20%CL + 5% DAG	189	189	1
Fig. 4(c)
Distance (µm)	Membrane fluorescence (au)	Drp1-mEGFP fluorescence (au)
0	7624.6	41.4
0.1575	8935.6	40.8
0.315	9077.2	53.6
0.4725	7908.6	69.2
0.63	6760.6	79.8
0.7875	6060.6	124.4
0.945	5936.4	104.2
1.1025	6102.6	111.6
1.26	6238	89.4
1.4175	6443.8	110.6
1.575	7350.8	81.4
1.7325	8722.8	31.2
1.89	9062.2	45.6
2.0475	8186.4	76.6
2.205	7772.4	77.2
2.3625	8542	42
2.52	9315.4	28.8
2.6775	9633	19.4
2.835	9531	22
2.9925	9704	42
3.15	9613.2	13.4
3.3075	9153.6	29.8
3.465	7578.4	61.6
3.6225	6413.6	82
3.78	6185.2	112.6
3.9375	5993	100.6
4.095	6130.4	89.6
4.2525	5863.2	117.8
4.41	5915.8	86
4.5675	6601.8	67.2
4.725	7729.8	69
4.8825	9028.4	39.8
5.04	9267.8	34.2
5.1975	8474.4	52.4
5.355	7143	104.6
5.5125	6408.4	110.2
5.67	6076.8	130.2
5.8275	5837.4	145.6
5.985	5933.2	112.2
6.1425	6256.2	120.2
6.3	6896.2	124.2
6.4575	7981	86.2
6.615	9055.2	34.8
6.7725	9172.6	22.6
6.93	8542.6	34.8
7.0875	7200	83
7.245	6140.4	74.4
7.4025	6036.8	94
7.56	5817.8	84.6
7.7175	6035.6	94.4
7.875	6135.2	120
8.0325	6550.4	77.6
8.19	7554.2	42
8.3475	8755.6	44.6
8.505	9043.6	27.6
8.6625	8476.6	35.6
8.82	7269.6	67.8
8.9775	6325.2	90
9.135	5802.4	108
9.2925	5640.2	66.2
9.45	5867.4	100.4
9.6075	6564.2	67.4
9.765	7613	29.2
9.9225	8616.6	59.8
10.08	8614.6	37.4
10.2375	7964	54
10.395	6895.2	54.2
10.5525	6121.4	92.6
10.71	5653	101.6
10.8675	5455.4	117.2
11.025	5683.6	139
11.1825	5850.2	85.6
11.34	6209	108
11.4975	7106.4	55.8
11.655	8568	42
11.8125	9076.8	21
11.97	9261	12
12.1275	9199.8	18.2
12.285	8584.8	16.2
12.4425	7586.8	47.6
12.6	6567.8	88.8
12.7575	6281.2	127.4
12.915	6477.4	68
13.0725	7228	17.2
13.23	8078.4	16
13.3875	7519.4	45.2
13.545	6418.8	83
13.7025	5936.6	63.8
13.86	6081.8	44
14.0175	7096.6	12.4
14.175	8127.6	11.4
14.3325	8348.6	46
14.49	7464.2	84.4
14.6475	6234.6	104.4
14.805	5566.8	96.2
14.9625	5546.2	65.8
15.12	6108.6	21.6
15.2775	7184	19.2
15.435	8100.8	10.8
15.5925	8003.8	28.8
15.75	7512.6	39.4
15.9075	6401.6	42.6
16.065	5567.4	75
16.2225	5314.8	95.8
16.38	5315.8	82.2
16.5375	5274.2	120.8
16.695	5261.4	98.6
16.8525	5229	70.4
17.01	5566.6	61.4
17.1675	6472.4	34.8
17.325	7351.6	25.6
17.4825	7005.6	62.2
17.64	5968	91.2
17.7975	5271.2	86.4
17.955	5123.4	60.2
18.1125	5328.6	89.6
18.27	5614.2	65.6
18.4275	6521.2	64.2
18.585	7554.4	27
18.7425	7833.4	33.4
18.9	6956.4	56.4
19.0575	6045.4	58
19.215	5742.4	63.2
19.3725	5982.6	46.6
19.53	6791.6	14
19.6875	1474	148.4
19.845	1560	110.6
20.0025	1628.4	99.6
20.16	1739.6	69.6
20.3175	1790	62.8
20.475	1677.6	79.2
20.6325	1596	83
20.79	1637.6	91.4
20.9475	1662.8	82.4
21.105	1810.4	100
21.2625	1881.2	79.2
21.42	1741	89.4
21.5775	1728.4	103.8
21.735	1684.4	107.4
21.8925	1683.2	102.2
22.05	1665	82
22.2075	1659.6	92.2
22.365	1501.8	93
22.5225	1588.6	134
22.68	1818.6	111.4
22.8375	1973.4	92.8
22.995	2172.8	77.8
23.1525	2315.8	71.2
23.31	2159	61.4
23.4675	1906.6	80
23.625	1781.2	51.6
23.7825	1720.6	90.2
23.94	1861.4	122.4
24.0975	1848.6	140.8
24.255	1648.6	97.6
24.4125	1573.6	105.6
24.57	1498.2	111.8
24.7275	1573.2	109.4
24.885	1639	84
25.0425	1771.8	63.2
25.2	1939.4	71
25.3575	2381.6	65.6
25.515	3022.2	35.2
25.6725	3321.2	12.2
25.83	3026.6	20
25.9875	2302.8	56.6
26.145	1796	72.8
26.3025	1650.8	93.2
26.46	1639.6	95
26.6175	1594.6	106.2
26.775	1636.8	95.2
26.9325	1618.4	89.4
27.09	1570.8	51.6
27.2475	1531.4	80
27.405	1552.2	117
27.5625	1542.4	112.8
27.72	1668.2	95
27.8775	1726.2	117.6
28.035	1600.6	109.4
28.1925	1567.4	117.4
28.35	1505.8	124.8
28.5075	1505	108.4
28.665	1620.8	101.2
28.8225	1627.2	109
28.98	1826.8	87.6
29.1375	2264.2	60.8
29.295	2704	57.2
29.4525	3246.4	24.4
29.61	3064	19.2
29.7675	2633	70
29.925	2004.2	78.2
30.0825	1668.4	119
30.24	1590	94.4
30.3975	1526	105.8
30.555	1498	83.2
30.7125	1576.2	65.8
30.87	1533.6	103.6
31.0275	1579.4	68.2
31.185	1649	59.4
31.3425	1605.8	98.4
31.5	1573.6	75
31.6575	1527.2	82.6
31.815	1607.6	87.2
31.9725	1581	73.6
32.13	1641.2	58
32.2875	1719.4	82.8
32.445	1769.2	86.2
32.6025	1647.4	82.4
32.76	1526.8	100.8
32.9175	1422.8	87.6
33.075	1489.4	83.6
33.2325	1612.2	84.2
33.39	1792.4	54.4
33.5475	2156.6	42.8
33.705	2682.4	24
33.8625	3037.4	36.8
34.02	2807.8	48.8
34.1775	2177	56.4
34.335	1886.8	71.4
34.4925	1546	67.6
34.65	1530.6	107
34.8075	1579.8	111.8
34.965	1515.4	78.4
35.1225	1487	75.4
35.28	1502.6	142.2
35.4375	1429.2	118
35.595	1512.2	107.8
35.7525	1456.4	106.4
35.91	1570.2	85.2
36.0675	1620.2	95.6
36.225	1571.6	110.2
36.3825	1673.2	131.2
36.54	1635.6	130.2
36.6975	1524.6	123
36.855	1432.6	125.6
37.0125	1497.8	106.4
37.17	1553.6	115.6
37.3275	1745.8	103.8
37.485	1907	92.8
37.6425	1663	102.6
37.8	1666.8	82
37.9575	1639	81.8
38.115	1717.8	92
38.2725	1675.4	53
Fig. 4(d)
Normalized Drp1-mEGFP membrane density on 10% CL + 5% DAG						Normalized Drp1-mEGFP membrane density on 10%CL + 5% PI						Normalized Drp1-mEGFP membrane density on 15% CL + 5% DAG						Normalized Drp1-mEGFP membrane density on 15% CL + 5% PI
Tube radius (nm)						Tube radius (nm)						Tube radius (nm)						Tube radius (nm)
<15	15-20	20-25	25-30	>30		<15	15-20	20-25	25-30	>30		<15nm	15-20	20-25	25-30	>30		<15nm	15-20	20-25	25-30	>30
1.07563	0.819153	0.640726	0.535031	1.10237		0.265421	0.133027	0.24929	0.0777688	0.0278784		1.35198	1.21542	0.614173	0.356952	0.107088		0.621875	0.163517	0.123355	0.860266	0.269002
1.07798	0.921705	1.10911	0.877423	0.489337		0.155806	0.0951187	0.0478897	0.0739547	0.0748687		0.843187	0.867291	0.516206	0.624691	0.109084		0.800422	0.442648	0.363532	0.21995	0.461328
0.814549	0.856596	0.89799	0.491337	0.964374		0.140739	0.0991254	0.0314262	0.0463913	0.0262655		0.80484	0.910659	0.100437	0.332137	0.760528		0.469784	0.273485	0.238223	0.148472	0.20557
1.04222	0.766963	1.16795	0.491984	0.741623		0.0538495	0.0866581	0.150081	0.0463913	0.0329239			0.695637	0.494491	0.311419	0.199619		0.319844	0.184555	0.160649	0.288389	0.199353
0.863842	0.637358	1.00227	0.58193	0.384185			0.0799521	0.0807532	0.0550674	0.0165479			0.708582	0.521618	0.90739	0.250899		0.333076	0.349985	0.231967	0.214276	0.268442
0.942794	0.694993	0.660339	0.455469	1.22201			0.0574626	0.0580655	0.0239658	0.0433868			0.905354		0.477896	0.574067		0.514904	0.109012	0.167342	0.12718
0.806776	0.693307	0.670174	0.936556	0.456845			0.174248	0.0573712	0.11393	0.0372677			0.505048		1.33783	0.131711		0.394928	1.08184	0.289953
0.993389	0.752272	0.360837	0.541171	0.45791			0.225445	0.236647	0.0705668	0.0571459			0.746538		0.27852	0.441744		0.355625	0.244524	0.226327
0.993389	1.17996	0.594152	0.907918	0.378735			0.226255	0.0504051	0.105347	0.0834415			0.600301		0.304818	0.0662048		0.607022	0.394138	0.152999
0.978636	0.710336	0.649167	0.904294	0.372875			0.0875282	0.0840956	0.0477823	0.065133					0.202186	0.160856		0.456382	0.210584	0.22488
1.04348	0.691992	0.551091	0.430195	0.432566				0.091934		0.02181					0.135286	0.0420935		0.432222	0.250945	0.370426
0.914392	0.71421	0.569753		0.470214				0.0254491		0.0511776						0.0200495		0.347167	0.211814	0.115414
1.07737	0.740919			0.462482				0.244951		0.0215004						0.0588361		0.28787	0.256259	0.15778
0.955027	0.623102			0.424499				0.227885		0.0306853						0.357078		0.213242	0.238413	0.152999
0.980295	0.692652			0.814258				0.0359551		0.0202528						0.384824		0.192742	0.371502	0.0872093
0.900177	0.739668			0.402652				0.20798		0.0223426						0.116185		0.302856	0.501704
1.70911	1.16581			0.843889						0.0149905						0.0674672			0.264859
0.792316	0.800603			0.440272						0.126284						0.496271			0.185511
1.78468	0.712503			0.393271						0.00911936						0.143223			0.232095
0.757082	0.733805			0.45337						0.00718628
0.765711	1.25228			0.22611						0.055658
0.77591	0.575959			0.204253
0.817543	0.541243			0.37343
0.58354	0.523125			0.354799
1.53568	0.971092			0.320441
0.89899	0.92083			0.307497
1.56685	0.480834			0.785276
0.73525	0.647619			0.358227
0.839372	0.539637			0.227192
0.854223				0.146093
1.37605				0.326205
0.747757				0.26783
				0.0677822
Fig. 4(f)
Normalized Drp1-mEGFP membrane density on MFF + 5% CL + 5% DAG						Normalized Drp1-mEGFP membrane density on MFF + 5% CL + 5%PI
Tube radius (nm)						Tube radius (nm)
<15	15-20	20-25	25-30	>30		<15	15-20	20-25	25-30	>30
1.94207	0.990318	0.365856	0.811022	0.452645		0.302815	0.337371	0.133622	0.367359	0.0500226
1.47495	0.246124	0.578368		0.518722		0.463862	0.339178	0.157048	0.0586198	0.110726
0.375139	0.402206	1.23984		0.791843		0.592999	0.302098	0.242645	0.0439258	0.12521
1.47741	0.919699	0.809668		0.433039		0.551589	0.367433	0.510385	0.378934
1.41375	0.886846	1.39037		1.23497		0.386744	0.206063	0.609985	0.147153
0.554212	0.860492	0.74738		0.314374		0.308372	0.289296
1.07404	1.28735	0.548128		0.427171		0.290634	0.114625
1.52367	0.318609			0.293679		0.509281	0.218402
0.917682	0.876514			0.660333		0.394505
1.50749	0.458225
0.565506	0.374547
0.48975	0.983799
0.766081	0.376677
0.903329	0.777557
1.20629	1.13014
0.557334	1.10326
1.18983	0.896528
0.507847	0.436725
0.803867	0.75898
0.749753	0.461811
Fig. 4(h)
MFF + 5% CL + 5% DAG
Cuts per tube	Image 1	Image 2	Image 3	Image 4	Image 5	Image 6	Image 7	Image 8	Image 9	Image 10	Total	Relative fraction
0	10	17	9	5	4	5	5	3	3	5	66	0.390533
1	8	18	8	7	7	4	3	4	5	3	67	0.39645
2	5	2	2	2	1	2	0	1	2	3	20	0.118343
3	1	1	1	1	1	2	0	0	0	0	7	0.04142
>3	1	1	1	1	0	2	2	0	1	0	9	0.053254
											Total tubes = 169
MFF + 5% CL + 5% PI
Cuts per tube	Image 1	Image 2	Image 3	Image 4	Image 5	Image 6	Image 7	Image 8	Image 9	Image 10	Total	Relative fraction
0	23	34	20	22	16	8	19	13	14	14	183	0.732
1	1	7	6	7	2	10	3	3	1	4	44	0.176
2	0	2	1	2	1	4	2	0	1	3	16	0.064
3	0	0	0	0	0	0	4	0	0	2	6	0.024
>3	0	0	1	0	0	0	0	0	0	0	1	0.004
											Total tubes = 250

## Sheet: Fig.5
Fig. 5(b)
Time (s)	# Cummulative fission events			Time (s)	# Cummulative fission events
	10% CL + 5% DAG	10% CL + 5% PI			15% CL + 5% DAG	15% CL + 5% PI
0	1	1		0	1	1
10	2	1		0.112	1	1
20	3	1		0.224	1	1
30	4	1		0.336	1	1
40	5	1		0.448	1	1
50	5	1		0.56	1	1
60	6	1		0.672	1	1
70	7	1		0.784	1	1
80	7	1		0.896	1	1
90	8	1		1.008	1	1
100	10	1		1.12	1	1
110	11	1		1.232	1	1
120	11	1		1.344	1	1
130	13	2		1.456	1	1
140	13	3		1.568	1	1
150	15	3		1.68	1	1
160	15	3		1.792	1	1
170	16	3		1.904	1	1
180	16	3		2.016	1	1
190	16	3		2.128	1	1
200	19	3		2.24	1	1
				2.352	1	1
				2.464	1	1
				2.576	1	1
				2.688	1	1
				2.8	1	1
				2.912	1	1
				3.024	1	1
				3.136	1	1
				3.248	1	1
				3.36	2	1
				3.472	2	1
				3.584	2	1
				3.696	2	1
				3.808	2	1
				3.92	2	1
				4.032	2	1
				4.144	3	1
				4.256	4	1
				4.368	4	1
				4.48	4	1
				4.592	4	1
				4.704	4	1
				4.816	4	1
				4.928	4	1
				5.04	4	1
				5.152	4	1
				5.264	4	1
				5.376	5	1
				5.488	5	1
				5.6	6	1
				5.712	6	1
				5.824	7	1
				5.936	7	1
				6.048	7	1
				6.16	7	1
				6.272	8	1
				6.384	10	1
				6.496	10	1
				6.608	11	1
				6.72	11	1
				6.832	11	1
				6.944	13	1
				7.056	14	1
				7.168	15	1
				7.28	16	1
				7.392	16	1
				7.504	16	1
				7.616	16	1
				7.728	17	1
				7.84	19	1
				7.952	19	1
				8.064	19	1
				8.176	21	1
				8.288	21	1
				8.4	21	1
				8.512	21	1
				8.624	23	1
				8.736	23	1
				8.848	23	1
				8.96	25	1
				9.072	26	1
				9.184	26	1
				9.296	26	1
				9.408	27	1
				9.52	27	1
				9.632	27	1
				9.744	27	1
				9.856	28	1
				9.968	28	1
				10.08	28	1
				10.192	28	2
				10.304	29	2
				10.416	29	2
				10.528	31	2
				10.64	32	2
				10.752	36	3
				10.864	37	3
				10.976	38	3
				11.088	39	3
				11.2	40	3
				11.312	40	3
				11.424	41	3
				11.536	41	3
				11.648	43	3
				11.76	44	3
				11.872	45	3
				11.984	45	3
				12.096	49	3
				12.208	49	3
				12.32	49	3
				12.432	49	3
				12.544	52	3
				12.656	52	3
				12.768	53	3
				12.88	53	3
				12.992	55	3
				13.104	57	3
				13.216	61	3
				13.328	63	3
				13.44	64	3
				13.552	65	3
				13.664	65	3
				13.776	67	3
				13.888	68	4
				14	69	4
				14.112	70	4
				14.224	71	4
				14.336	75	4
				14.448	78	4
				14.56	80	5
				14.672	81	5
				14.784	82	5
				14.896	86	5
				15.008	88	5
				15.12	89	5
				15.232	92	6
				15.344	94	6
				15.456	98	6
				15.568	99	6
				15.68	99	6
				15.792	99	6
				15.904	100	7
				16.016		8
				16.128		8
				16.24		9
				16.352		10
				16.464		10
				16.576		10
				16.688		10
				16.8		10
				16.912		10
				17.024		10
				17.136		10
				17.248		10
				17.36		10
				17.472		10
				17.584		10
				17.696		10
				17.808		10
				17.92		10
				18.032		10
				18.144		11
				18.256		11
				18.368		11
				18.48		11
				18.592		11
				18.704		12
				18.816		12
				18.928		12
				19.04		12
				19.152		12
				19.264		12
				19.376		12
				19.488		13
				19.6		13
				19.712		13
				19.824		13
				19.936		13
				20.048		13
				20.16		13
				20.272		13
				20.384		13
				20.496		13
				20.608		13
				20.72		13
				20.832		13
				20.944		13
				21.056		13
				21.168		14
				21.28		14
				21.392		14
				21.504		14
				21.616		14
				21.728		14
				21.84		14
				21.952		14
				22.064		14
				22.176		14
				22.288		15
				22.4		15
				22.512		15
				22.624		15
				22.736		15
				22.848		15
				22.96		15
				23.072		15
				23.184		16
				23.296		16
				23.408		16
				23.52		16
				23.632		16
				23.744		17
				23.856		17
				23.968		17
				24.08		17
				24.192		17
				24.304		17
				24.416		17
				24.528		18
				24.64		18
				24.752		19
				24.864		19
				24.976		19
				25.088		19
				25.2		20
				25.312		20
				25.424		20
				25.536		20
				25.648		21
				25.76		22
				25.872		23
				25.984		23
				26.096		23
				26.208		23
				26.32		24
				26.432		24
				26.544		24
				26.656		24
				26.768		25
				26.88		26
				26.992		26
				27.104		27
				27.216		27
				27.328		27
				27.44		27
				27.552		27
				27.664		27
				27.776		27
				27.888		27
				28		27
				28.112		27
				28.224		27
				28.336		27
				28.448		27
				28.56		27
				28.672		27
				28.784		27
				28.896		27
				29.008		27
				29.12		27
				29.232		27
				29.344		27
				29.456		27
				29.568		27
				29.68		27
				29.792		27
				29.904		27
				30.016		27
				30.128		28
				30.24		28
				30.352		28
				30.464		29
				30.576		29
				30.688		29
				30.8		30
				30.912		30
				31.024		30
				31.136		30
				31.248		30
				31.36		30
				31.472		30
				31.584		31
				31.696		31
				31.808		31
				31.92		31
				32.032		32
				32.144		32
				32.256		32
				32.368		33
				32.48		33
				32.592		33
				32.704		33
				32.816		33
				32.928		33
				33.04		33
				33.152		33
				33.264		33
				33.376		33
				33.488		33
				33.6		33
				33.712		33
				33.824		33
				33.936		33
				34.048		33
				34.16		33
				34.272		33
				34.384		33
				34.496		33
				34.608		33
				34.72		33
				34.832		33
				34.944		33
				35.056		33
				35.168		33
				35.28		33
				35.392		33
				35.504		33
				35.616		33
				35.728		33
				35.84		33
				35.952		34
				36.064		35
				36.176		36
				36.288		36
				36.4		36
				36.512		37
				36.624		37
				36.736		37
				36.848		37
				36.96		37
				37.072		37
				37.184		37
				37.296		38
				37.408		39
				37.52		39
				37.632		39
				37.744		40
				37.856		40
				37.968		40
				38.08		40
				38.192		41
				38.304		41
				38.416		41
				38.528		41
				38.64		41
				38.752		41
				38.864		41
				38.976		41
				39.088		41
				39.2		41
				39.312		41
				39.424		42
				39.536		42
				39.648		42
				39.76		42
				39.872		42
				39.984		42
				40.096		43
				40.208		43
				40.32		43
				40.432		43
				40.544		43
				40.656		43
				40.768		43
				40.88		43
				40.992		43
				41.104		43
				41.216		43
				41.328		43
				41.44		43
				41.552		43
				41.664		43
				41.776		43
				41.888		43
				42		43
				42.112		43
				42.224		43
				42.336		43
				42.448		43
				42.56		43
				42.672		44
				42.784		44
				42.896		44
				43.008		45
				43.12		45
				43.232		45
				43.344		45
				43.456		46
				43.568		46
				43.68		46
				43.792		46
				43.904		46
				44.016		46
				44.128		46
				44.24		46
				44.352		46
				44.464		46
				44.576		46
				44.688		46
				44.8		46
				44.912		46
				45.024		46
				45.136		46
				45.248		47
				45.36		47
				45.472		47
				45.584		47
				45.696		47
				45.808		47
				45.92		47
				46.032		47
				46.144		47
				46.256		47
				46.368		48
				46.48		48
				46.592		48
				46.704		48
				46.816		48
				46.928		49
				47.04		49
				47.152		49
				47.264		49
				47.376		49
				47.488		49
				47.6		49
				47.712		49
				47.824		49
				47.936		49
				48.048		49
				48.16		49
				48.272		49
				48.384		50
				48.496		51
				48.608		51
				48.72		51
				48.832		51
				48.944		51
				49.056		51
				49.168		51
				49.28		52
				49.392		52
				49.504		52
				49.616		52
				49.728		52
				49.84		52
				49.952		52
				50.064		52
				50.176		52
				50.288		52
				50.4		52
				50.512		52
				50.624		52
				50.736		52
				50.848		54
				50.96		54
				51.072		54
				51.184		54
				51.296		54
				51.408		54
				51.52		54
				51.632		54
				51.744		54
				51.856		54
				51.968		54
				52.08		54
				52.192		54
				52.304		54
				52.416		54
				52.528		54
				52.64		54
				52.752		54
				52.864		54
				52.976		54
				53.088		54
				53.2		54
				53.312		54
				53.424		54
				53.536		54
				53.648		54
				53.76		54
				53.872		54
				53.984		54
				54.096		54
				54.208		54
				54.32		54
				54.432		54
				54.544		54
				54.656		54
				54.768		54
				54.88		54
				54.992		54
				55.104		54
				55.216		54
				55.328		54
				55.44		54
				55.552		54
				55.664		54
				55.776		54
				55.888		54
				56		54
				56.112		54
				56.224		54
				56.336		55
				56.448		55
				56.56		55
				56.672		56
				56.784		56
				56.896		56
				57.008		56
				57.12		56
				57.232		56
				57.344		56
				57.456		56
				57.568		56
				57.68		56
				57.792		56
				57.904		56
				58.016		56
				58.128		56
				58.24		56
				58.352		57
				58.464		57
				58.576		57
				58.688		57
				58.8		57
				58.912		57
				59.024		57
				59.136		57
				59.248		57
				59.36		57
				59.472		57
				59.584		57
				59.696		57
				59.808		57
				59.92		57
				60.032		57
				60.144		57
				60.256		57
				60.368		57
				60.48		57
				60.592		57
				60.704		57
				60.816		57
				60.928		57
				61.04		57
				61.152		57
				61.264		57
				61.376		57
				61.488		57
				61.6		57
				61.712		57
				61.824		57
				61.936		57
				62.048		58
				62.16		58
				62.272		58
				62.384		58
				62.496		58
				62.608		58
				62.72		58
				62.832		59
				62.944		59
				63.056		59
				63.168		59
				63.28		59
				63.392		61
				63.504		61
				63.616		61
				63.728		61
				63.84		61
				63.952		61
				64.064		61
				64.176		61
				64.288		61
				64.4		61
				64.512		62
				64.624		62
				64.736		62
				64.848		62
				64.96		62
				65.072		62
				65.184		62
				65.296		62
				65.408		62
				65.52		62
				65.632		63
				65.744		63
				65.856		63
				65.968		63
				66.08		63
				66.192		63
				66.304		64
				66.416		64
				66.528		64
				66.64		64
				66.752		64
				66.864		64
				66.976		64
				67.088		64
				67.2		64
				67.312		64
				67.424		64
				67.536		65
				67.648		65
				67.76		65
				67.872		65
				67.984		65
				68.096		65
				68.208		65
				68.32		65
				68.432		65
				68.544		65
				68.656		65
				68.768		65
				68.88		65
				68.992		66
				69.104		66
				69.216		66
				69.328		66
				69.44		66
				69.552		66
				69.664		67
				69.776		67
				69.888		68
				70		68
				70.112		68
				70.224		68
				70.336		68
				70.448		68
				70.56		68
				70.672		68
				70.784		68
				70.896		68
				71.008		68
				71.12		68
				71.232		68
				71.344		68
				71.456		68
				71.568		68
				71.68		69
				71.792		69
				71.904		69
				72.016		69
				72.128		69
				72.24		69
				72.352		69
				72.464		69
				72.576		69
				72.688		69
				72.8		69
				72.912		69
				73.024		69
				73.136		69
				73.248		69
				73.36		69
				73.472		69
				73.584		70
				73.696		70
				73.808		70
				73.92		70
				74.032		70
				74.144		70
				74.256		70
				74.368		71
				74.48		71
				74.592		71
				74.704		72
				74.816		72
				74.928		72
				75.04		72
				75.152		72
				75.264		72
				75.376		72
				75.488		72
				75.6		72
				75.712		72
				75.824		72
				75.936		72
				76.048		72
				76.16		72
				76.272		72
				76.384		72
				76.496		72
				76.608		72
				76.72		72
				76.832		72
				76.944		72
				77.056		72
				77.168		72
				77.28		72
				77.392		72
				77.504		72
				77.616		72
				77.728		72
				77.84		72
				77.952		72
				78.064		72
				78.176		72
				78.288		72
				78.4		72
				78.512		72
				78.624		72
				78.736		72
				78.848		72
				78.96		72
				79.072		72
				79.184		72
				79.296		72
				79.408		72
				79.52		72
				79.632		73
				79.744		73
				79.856		73
				79.968		73
				80.08		73
				80.192		73
				80.304		73
				80.416		73
				80.528		73
				80.64		73
				80.752		73
				80.864		73
				80.976		73
				81.088		73
				81.2		73
				81.312		73
				81.424		73
				81.536		73
				81.648		73
				81.76		73
				81.872		73
				81.984		74
				82.096		74
				82.208		74
				82.32		74
				82.432		74
				82.544		74
				82.656		74
				82.768		74
				82.88		74
				82.992		75
				83.104		75
				83.216		75
				83.328		75
				83.44		76
				83.552		76
				83.664		76
				83.776		76
				83.888		76
				84		76
				84.112		76
				84.224		76
				84.336		76
				84.448		76
				84.56		77
				84.672		77
				84.784		78
				84.896		78
				85.008		78
				85.12		78
				85.232		78
				85.344		78
				85.456		78
				85.568		78
				85.68		78
				85.792		78
				85.904		78
				86.016		78
				86.128		78
				86.24		78
				86.352		78
				86.464		78
				86.576		78
				86.688		78
				86.8		78
				86.912		79
				87.024		79
				87.136		79
				87.248		79
				87.36		79
				87.472		79
				87.584		79
				87.696		79
				87.808		79
				87.92		79
				88.032		79
				88.144		79
				88.256		79
				88.368		79
				88.48		79
				88.592		79
				88.704		79
				88.816		79
				88.928		79
				89.04		79
				89.152		79
				89.264		79
				89.376		79
				89.488		79
				89.6		79
				89.712		79
				89.824		80
				89.936		80
				90.048		80
				90.16		80
				90.272		80
				90.384		80
				90.496		80
				90.608		80
				90.72		80
				90.832		80
				90.944		80
				91.056		80
				91.168		80
				91.28		80
				91.392		80
				91.504		80
				91.616		80
				91.728		80
				91.84		80
				91.952		81
				92.064		81
				92.176		81
				92.288		81
				92.4		81
				92.512		81
				92.624		81
				92.736		81
				92.848		81
				92.96		81
				93.072		81
				93.184		81
				93.296		81
				93.408		81
				93.52		81
				93.632		81
				93.744		81
				93.856		81
				93.968		81
				94.08		81
				94.192		81
				94.304		81
				94.416		81
				94.528		81
				94.64		81
				94.752		81
				94.864		81
				94.976		81
				95.088		81
				95.2		81
				95.312		81
				95.424		81
				95.536		81
				95.648		81
				95.76		81
				95.872		81
				95.984		81
				96.096		81
				96.208		81
				96.32		81
				96.432		81
				96.544		81
				96.656		81
				96.768		81
				96.88		81
				96.992		81
				97.104		81
				97.216		81
				97.328		83
				97.44		83
				97.552		83
				97.664		84
				97.776		84
				97.888		84
				98		84
				98.112		84
				98.224		84
				98.336		84
				98.448		84
				98.56		84
				98.672		84
				98.784		84
				98.896		85
				99.008		85
				99.12		85
				99.232		85
				99.344		85
				99.456		85
				99.568		85
				99.68		85
				99.792		85
				99.904		85
				100.016		85
				100.128		85
				100.24		85
				100.352		85
				100.464		85
				100.576		85
				100.688		85
				100.8		85
				100.912		85
				101.024		85
				101.136		85
				101.248		86
				101.36		86
				101.472		86
				101.584		86
				101.696		86
				101.808		86
				101.92		86
				102.032		87
				102.144		87
				102.256		87
				102.368		87
				102.48		87
				102.592		88
				102.704		88
				102.816		88
				102.928		88
				103.04		88
				103.152		88
				103.264		88
				103.376		88
				103.488		88
				103.6		88
				103.712		88
				103.824		88
				103.936		89
				104.048		89
				104.16		90
				104.272		90
				104.384		90
				104.496		90
				104.608		91
				104.72		91
				104.832		91
				104.944		91
				105.056		91
				105.168		91
				105.28		91
				105.392		91
				105.504		91
				105.616		91
				105.728		91
				105.84		91
				105.952		91
				106.064		91
				106.176		91
				106.288		91
				106.4		91
				106.512		91
				106.624		91
				106.736		91
				106.848		91
				106.96		91
				107.072		91
				107.184		91
				107.296		91
				107.408		92
				107.52		92
				107.632		92
				107.744		92
				107.856		92
				107.968		93
				108.08		94
				108.192		94
				108.304		94
				108.416		94
				108.528		94
				108.64		95
				108.752		95
				108.864		95
				108.976		95
				109.088		95
				109.2		95
				109.312		95
				109.424		95
				109.536		95
				109.648		95
				109.76		95
				109.872		95
				109.984		95
				110.096		95
				110.208		95
				110.32		95
				110.432		96
				110.544		96
				110.656		96
				110.768		96
				110.88		97
				110.992		97
				111.104		98
				111.216		98
				111.328		98
				111.44		98
				111.552		98
				111.664		98
				111.776		98
				111.888		98
				112		98
				112.112		98
				112.224		98
				112.336		98
				112.448		98
				112.56		98
				112.672		98
				112.784		98
				112.896		98
				113.008		98
				113.12		98
				113.232		98
				113.344		98
				113.456		98
				113.568		98
				113.68		98
				113.792		98
				113.904		98
				114.016		98
				114.128		98
				114.24		98
				114.352		98
				114.464		98
				114.576		98
				114.688		98
				114.8		98
				114.912		98
				115.024		98
				115.136		98
				115.248		98
				115.36		98
				115.472		98
				115.584		98
				115.696		98
				115.808		98
				115.92		98
				116.032		98
				116.144		98
				116.256		98
				116.368		98
				116.48		98
				116.592		98
				116.704		98
				116.816		98
				116.928		98
				117.04		98
				117.152		98
				117.264		98
				117.376		98
				117.488		98
				117.6		98
				117.712		98
				117.824		98
				117.936		98
				118.048		98
				118.16		98
				118.272		98
				118.384		98
				118.496		98
				118.608		98
				118.72		98
				118.832		98
				118.944		98
				119.056		98
				119.168		98
				119.28		98
				119.392		98
				119.504		98
				119.616		98
				119.728		99
				119.84		99
				119.952		99
				120.064		99
				120.176		99
				120.288		100
Fig. 5(c)
Tube radius (nm)
10% CL+5% PI	15% CL + 5% PI	10% CL + 5% DAG	15% CL + 5% DAG
26.8455	19.7925	13.4411	8.46822
21.426	14.5533	33.0577	9.77103
16.1325	59.3775	37.417	20.1935
17.5189	63.2584	23.6127	53.9035
22.0562	15.5235	18.5269	9.77103
23.9467	21.927	25.7923	9.77103
12.7296	32.5994	25.2474	12.0509
23.9467	11.8367	22.3412	12.5395
17.2669	15.3295	29.2434	14.6565
20.7958	14.5533	15.8023	17.5879
18.5272	30.2709	20.3432	12.5395
20.9219	19.9865	59.7582	14.3308
17.3929	15.9116	17.437	24.2647
20.1657	12.8069	20.5249	14.3308
19.6615	16.4937	23.431	14.168
19.7876	21.5389	35.7823	9.77103
30.1225	14.3593	16.5289	7.97967
41.7177	18.8223	16.3472	15.1451
25.8373	14.5533	11.6247	15.7965
14.4941	17.464	15.0758	10.0967
18.4012	18.2401	18.7085	14.3308
17.5189	13.7771	22.7045	14.3308
16.8887	27.5543	17.982	10.7481
23.1905	27.7483	15.6207	12.8652
12.4775	9.50816	18.3452	10.0967
10.839	21.3449	16.1656	8.63108
11.3432	28.5245	12.5329	12.0509
12.7296	15.9116	16.1656	16.7736
11.9734	11.2546	13.8043	19.7049
29.3591	17.8521	9.98997	11.8881
19.2849	18.0461	11.9333	11.9492
18.997	12.2248	27.5197	13.3914
14.3917	22.3151	14.4905	12.5673
7.77151	27.7483	16.9258	6.38665
17.5579	22.3151	14.1252	13.8034
19.8605	13.5831	15.2211	68.193
13.816	13.9712	16.8041	9.88901
16.1187	9.70221	27.7632	10.7131
24.7537	14.7474	7.54965	14.6275
17.27	19.0163	10.8374	12.7733
21.8754	11.2546	8.28026	28.2249
12.9525	17.8521	39.9401	23.4864
18.997	19.4044	16.8041	15.8636
27.3442	10.0903	19.483	13.1853
18.4214	12.4188	12.7857	13.8034
17.27	60.094	12.7857	28.0189
28.4956	19.485	13.6381	21.2202
40.0089	22.2166	14.2469	23.0744
25.0415	19.8492	11.3245	11.3312
19.5727	27.8618	15.4646	14.2155
41.4481	15.2966	16.1952	17.7178
33.3887	16.0251	13.5163	12.5673
30.7982	28.0439	17.2911	15.8636
12.089	20.0313	10.1068	18.5419
15.8309	12.383	19.1177	9.06493
18.4214	24.5839	14.6122	14.0094
24.178	23.3092	8.5238	14.1379
29.3591	12.5651	7.54965	6.67621
29.3591	3.09575	6.69727	11.9124
10.0742	17.4819	17.5054	43.199
12.3769	14.9324	15.7435	12.0434
14.1039	16.3893	18.5852	16.6251
20.4362	22.3987	14.2089	17.9341
10.6499	10.0157	11.5945	20.4213
14.3917	15.1145	14.0952	18.5887
8.92285	15.2966	6.47926	8.7707
16.6944	18.9387	9.94623	22.1231
12.9525	22.5808	13.0153	21.3377
12.8724	10.1978	12.8448	23.4322
13.8001	13.8398	10.7419	16.3633
14.4959	10.9262	13.4132	18.8505
15.3077	17.1177	14.8341	12.0434
12.7564	12.383	8.58217	15.8396
14.4959	12.2009	10.0031	12.6979
22.4976	11.1083	3.63748	12.3052
25.8607	16.3893	14.5531	13.0906
37.8053	10.1978	10.5769	24.2176
24.701	13.6577	12.4059	17.6511
19.5985	21.2105	19.4042	17.5508
30.3834	11.7024	12.8036	18.1526
23.1934	15.7982	19.8813	14.4418
18.9027	29.4022	17.416	17.3502
12.7564	13.7503	17.0979	23.9694
19.7144	15.5056	15.0303	19.356
17.2791	11.8486	14.9508	32.3938
14.3799	12.1412	7.79348	13.3386
19.5985	10.6784	15.1893	23.6685
24.701	20.0403	17.416	16.8488
17.0472	48.2722	12.0083	17.0494
12.2925	46.6631	11.3721	21.5624
14.032	10.6784	26.2433	21.2616
22.7296	15.2131	10.2588	19.1555
17.627	19.894	12.0878	19.356
12.2925	17.5535	12.1674	13.8401
20.5262	21.5031	13.5193	26.8778
16.0035	8.63049	15.0086	23.5682
16.3514	8.92304	16.4788	13.7398
18.9027	14.0428	13.3546	18.9549
14.4959	23.8435	9.18894	19.9578
14.032	21.2105	6.61604	14.4418
14.9598	15.2131	19.7256	11.1322
18.7867	14.3354	12.0069	7.62207
15.6556	11.2635	9.06643	13.876
27.0971	20.1866	11.5168	6.93802
17.6294	10.0933	9.80154	12.6979
13.3853	30.1336	8.63761	43.5917
16.3235	23.1121	17.8878	11.6506
22.2	15.8519	6.61604	17.2796
27.75	14.419	11.088	18.3268
30.0353	21.7628	9.98532	19.8977
13.0588	13.8816	12.497	18.3268
12.7324	18.27	8.33131	8.24708
18.6088	22.3001	9.37272	21.7304
13.7118	14.7772	9.98532	21.3377
18.2824	15.9415	7.84123	24.3485
16.9765	18.6282	8.57635	16.2323
19.9147	14.6876	7.65745	18.9814
27.75	11.4635	9.61776	12.6979
20.5676	15.8519	14.6411	15.5778
32.9735	18.6282	11.7618	12.1743
15.0176	20.509	9.85293	12.0434
14.6912	29.3753	9.38375	12.6979
15.9971	11.2844	25.4143	25.2649
16.9765	15.3146	17.5163	17.4505
15.9971	7.52294	16.8125	17.5508
20.8941	6.00044	15.1704	17.7514
26.4441	16.1206	6.49042	17.3502
18.9353	19.7925	10.8695	24.6714
30.0353	17.0162	23.5376	19.0552
17.6294	6.62735	14.7012	32.8952
11.1	27.6737	15.1704	23.1671
16.9765	15.4041	13.9974	13.138
20.8941		17.3599	17.1497
31.9941		19.7841	17.3502
17.3029		22.5992	21.5624
32.6471		14.9358	20.8604
22.2		19.8623	18.9549
11.8049		7.507	19.5566
12.5428		9.38375	13.7398
23.9788		6.09943	26.9781
27.6678		15.1704	14.0407
11.8049		12.2771	19.1555
23.241		10.2439	15.2441
28.0368		6.17763	11.4331
13.6495		10.5567	7.72236
14.7562		16.1088	18.3805
18.8141		10.6349	25.12
21.3965		14.7794	20.8312
20.2898		3.12792	25.12
16.6007		16.8907	11.0283
20.2898			17.7678
43.5307			13.479
25.4544			17.7678
15.8629			34.3102
33.9392			15.9297
23.6099			14.7044
16.2318			17.1551
15.8629			16.5424
16.6007			18.3805
19.5519			22.6693
22.1343			18.3805
11.8049			20.2185
10.9901			20.8312
31.4592			15.3171
16.3478			20.8312
13.3255			17.7678
13.0508			11.0283
23.2166			17.1551
40.1139
23.9035
13.3255
15.9357
16.4852
18.1337
17.7216
13.7377
19.2327
34.4815
23.4914
18.2711
15.5235
15.3862
35.3058
19.2327
20.1943
31.8714
42.1746
45.609
18.958
13.875
15.9357
16.7599
11.8144
17.4468
11.9518
14.1498
15.6147
14.8417
22.1079
28.9104
14.0687
20.7165
19.7889
16.3877
18.5521
49.7815
28.7558
22.7263
26.5913
18.7067
14.3779
19.9435
29.2196
20.2527
9.89445
11.2859
26.9005
15.3055
12.0589
11.2859
21.0257
32.157
19.1705
10.0491
Fig. 5(e)
Time (s)	Tube radius (nm)
0	13.1696
0.017457	13.1941
0.034914	12.3642
0.052371	13.1477
0.069828	12.4142
0.087285	13.0496
0.104742	13.3422
0.122199	13.1345
0.139656	14.7166
0.157113	13.2027
0.17457	13.36
0.192027	12.4501
0.209484	11.792
0.226941	13.2014
0.244398	12.3728
0.261855	13.2249
0.279312	12.629
0.296769	12.966
0.314226	13.0662
0.331683	12.7074
0.34914	12.0263
0.366597	12.7199
0.384054	13.2596
0.401511	12.3747
0.418968	12.7441
0.436425	12.7155
0.453882	12.6473
0.471339	12.7362
0.488796	13.3332
0.506253	13.5892
0.52371	12.6498
0.541167	14.7756
0.558624	12.4982
0.576081	12.5905
0.593538	12.839
0.610995	12.5445
0.628452	12.444
0.645909	12.4462
0.663366	13.1364
0.680823	12.4614
0.69828	12.5384
0.715737	12.3954
0.733194	12.0041
0.750651	12.3878
0.768108	12.3894
0.785565	12.8467
0.803022	12.3903
0.820479	12.9214
0.837936	12.3955
0.855393	12.4886
0.87285	12.5538
0.890307	11.8763
0.907764	12.8442
0.925221	12.5334
0.942678	11.7254
0.960135	12.4071
0.977592	13.3376
0.995049	12.5755
1.01251	12.4936
1.02996	12.0613
1.04742	12.5767
1.06488	12.6546
1.08233	13.0589
1.09979	13.3545
1.11725	12.4681
1.13471	12.5094
1.15216	13.1017
1.16962	12.367
1.18708	12.733
1.20453	12.4572
1.22199	13.2906
1.23945	13.4049
1.2569	12.807
1.27436	13.3036
1.29182	13.3925
1.30927	13.2446
1.32673	13.2082
1.34419	12.0099
1.36165	12.8735
1.3791	12.5929
1.39656	12.2467
1.41402	12.1427
1.43147	12.2625
1.44893	12.5775
1.46639	12.5371
1.48385	12.5839
1.5013	11.7333
1.51876	12.3251
1.53622	13.1503
1.55367	11.8369
1.57113	12.3171
1.58859	12.509
1.60604	11.5439
1.6235	12.4242
1.64096	14.2511
1.65841	11.8308
1.67587	12.4503
1.69333	13.4552
1.71079	12.595
1.72824	12.4299
1.7457	14.2386
1.76316	14.1261
1.78061	12.4811
1.79807	13.4238
1.81553	12.4422
1.83299	13.2953
1.85044	12.6848
1.8679	12.6328
1.88536	12.4508
1.90281	12.3403
1.92027	12.3192
1.93773	12.1984
1.95518	13.3052
1.97264	12.4589
1.9901	13.0688
2.00755	12.3212
2.02501	11.5712
2.04247	11.7891
2.05993	11.1739
2.07738	11.3951
2.09484	11.483
2.1123	10.2124
2.12975	10.7179
2.14721	10.2729
2.16467	10.555
2.18213	10.5462
2.19958	10.9649
2.21704	11.5208
2.2345	10.3126
2.25195	10.4334
2.26941	11.5501
2.28687	9.90293
2.30432	9.92611
2.32178	10.5997
2.33924	10.6577
2.3567	10.5814
2.37415	10.4862
2.39161	8.92697
2.40907	8.80972
2.42652	10.4966
2.44398	10.605
2.46144	8.82673
2.47889	8.90005
2.49635	9.50419
2.51381	7.94445
2.53126	8.6539
2.54872	9.62384
2.56618	8.78962
2.58364	8.77772
2.60109	7.0658
2.61855	7.77377
2.63601	7.75709
2.65346	7.75347
2.67092	7.77407
2.68838	8.5063
2.70583	8.63236
2.72329	8.65757
2.74075	7.93255
2.75821	7.78254
2.77566	8.62504
2.79312	6.94568
2.81058	7.6539
2.82803	6.81728
2.84549	6.80876
2.86295	6.778
2.88041	6.89974
2.89786	6.03302
2.91532	6.86819
2.93278	6.90073
2.95023	5.93835
2.96769	5.80658
2.98515	5.78472
3.0026	5.78113
3.02006	6.88977
3.03752	6.7823
3.05498	6.7811
3.07243	5.91315
3.08989	5.92501
3.10735	6.77254
3.1248	6.87278
3.14226	5.97733
3.15972	6.07109
3.17717	6.00205
3.19463	5.92431
3.21209	6.03315
3.22954	6.1549
3.247	6.76786
3.26446	5.93206
3.28192	6.73385
3.29937	6.78168
3.31683	5.93957
3.33429	6.20117
3.35174	6.85914
3.3692	5.90168
3.38666	6.76365
3.40412	6.35798
3.42157	6.5931
3.43903	6.81301
3.45649	6.75263
3.47394	6.76022
3.4914	5.97521
3.50886	6.39111
3.52631	5.96308
3.54377	5.82792
3.56123	6.70511
3.57869	5.61632
3.59614	6.32264
3.6136	6.77487
3.63106	6.47219
3.64851	5.87523
3.66597	5.61311
3.68343	6.84376
3.70088	6.36841
3.71834	6.03464
3.7358	6.65966
3.75325	6.73691
3.77071	6.61857
3.78817	6.71633
3.80563	5.86757
3.82308	6.77994
3.84054	6.71777
3.858	7.64513
3.87545	6.75266
3.89291	6.13594
3.91037	5.9329
3.92782	5.97627
3.94528	6.7928
3.96274	6.81548
3.9802	7.53244
3.99765	7.5733
4.01511	7.48795
4.03257	7.85969
4.05002	6.77313
4.06748	7.10148
4.08494	6.32867
4.10239	7.06348
4.11985	6.65963
4.13731	7.20069
4.15477	6.71225
4.17222	6.06112
4.18968	6.64189
4.20714	7.65711
4.22459	7.64558
4.24205	6.23223
4.25951	6.32225
4.27696	7.28808	Data till this point was fitted to a plateau followed by a one-phase decay to get GTPase-induced constriction, scafolded tube radius and pre-fission radius
2.98515	5.78472
3.0026	5.78113
3.02006	6.88977
3.03752	6.7823
3.05498	6.7811
3.07243	5.91315
3.08989	5.92501
3.10735	6.77254
3.1248	6.87278
3.14226	5.97733
3.15972	6.07109
3.17717	6.00205
3.19463	5.92431
3.21209	6.03315
3.22954	6.1549
3.247	6.76786
3.26446	5.93206
3.28192	6.73385
3.29937	6.78168
3.31683	5.93957
3.33429	6.20117
3.35174	6.85914
3.3692	5.90168
3.38666	6.76365
3.40412	6.35798
3.42157	6.5931
3.43903	6.81301
3.45649	6.75263
3.47394	6.76022
3.4914	5.97521
3.50886	6.39111
3.52631	5.96308
3.54377	5.82792
3.56123	6.70511
3.57869	5.61632
3.59614	6.32264
3.6136	6.77487
3.63106	6.47219
3.64851	5.87523
3.66597	5.61311
3.68343	6.84376
3.70088	6.36841
3.71834	6.03464
3.7358	6.65966
3.75325	6.73691
3.77071	6.61857
3.78817	6.71633
3.80563	5.86757
3.82308	6.77994
3.84054	6.71777
3.858	7.64513
3.87545	6.75266
3.89291	6.13594
3.91037	5.9329
3.92782	5.97627
3.94528	6.7928
3.96274	6.81548
3.9802	7.53244
3.99765	7.5733
4.01511	7.48795
4.03257	7.85969
4.05002	6.77313
4.06748	7.10148
4.08494	6.32867
4.10239	7.06348
4.11985	6.65963
4.13731	7.20069
4.15477	6.71225
4.17222	6.06112
4.18968	6.64189
4.20714	7.65711
4.22459	7.64558
4.24205	6.23223
4.25951	6.32225
4.27696	7.28808
4.29442	5.98486
4.31188	7.24911
4.32934	2.08905
4.34679	6.03493
4.36425	6.51539
4.38171	2.27445
4.39916	1.14166
4.41662	1.16032
4.43408	1.15684
4.45153	1.77763
4.46899	2.62816
4.48645	2.82239
4.50391	1.87555
4.52136	1.99237
4.53882	1.84542
4.55628	3.21587
4.57373	1.29895
4.59119	1.91774
4.60865	2.19543
4.6261	2.1621
4.64356	2.15698
4.66102	2.18403
4.67848	2.16208
4.69593	2.00923
4.71339	1.84799
4.73085	1.05248
4.7483	1.18017
4.76576	1.95275
4.78322	1.9993
4.80068	1.97282
4.81813	1.99916
4.83559	2
4.85305	1.20933
4.8705	1.00993
4.88796	1.99732
4.90542	1.97804
4.92287	1.99491
4.94033	1.99986
4.95779	1.18214
4.97525	1.95191
4.9927	2.79435
5.01016	1.99741
5.02762	1.97636
5.04507	2.15144
5.06253	1.21403
5.07999	1.18487
5.09744	1.18487
5.1149	1.18487
5.13236	2.77061
5.14982	1.21112
5.16727	1.97484
5.18473	2.15653
5.20219	1.21417
5.21964	1.16208
5.2371	1.97484
5.25456	2.00439
5.27201	1.20508
Fig. 5(f)
Scafolded tube radius (nm)
+ 5% DAG	+ 5% PI
8.36	6.51
9	9.678
7	12.03
6.66	14.386
8.79	13.15
6.56	11.019
7	8.435
6.93	13.971
9.12	16.391
8.829	13.571
10.12	11.611
6.92	7.29
6.33	12.917
7.129	8.672
7.15	13
6.565	11.729
6.714	11.934
6.963	13.009
8	8.764
7	8.872
6.979	14.712
8	9.223
7.958	12.7532
8.309	15.878
7.062	6
8.165	10.4074
7.608	12
11.484	23.359
8.77	10
7.87	10.2102
9.98	8.68208
10.483	14.5363
6.86364	14.7863
9.45454	9.26263
5	15.0378
5	26
8.63636	19
6.22727	5.33103
7.72727	10.1089
11.0455	7.26087
10	7.43518
11.4545
9.04575
8
9.28571
9.03974
14.3043
8.4186
10.1065
9
9.42683
6.08247
6.86316
7.52055
8.4898
7.51572
6.82877
6.18182
7.63044
Fig. 5 (g)
Prefission tube radii (nm)
+ 5% DAG	+ 5% PI
5.426	6.277
4.431	5.177
5.256	3.791
5.247	5.169
5.228	5.455
5.233	5.164
3.969	4.962
4.874	6.524
7.181	5.23
4.915
Fig. 5(h)
Fission time (s)
+ 5% DAG	+ 5% PI
7.71477	14.6056
6.41475	16.4541
6.26374	7.47628
8.25973	16.4226
8.16124	15.8863
8.25316	15.6781
9.72389	13.4384
9.69106	15.88
10.2295	13.6277
9.35621	13.3501

## Sheet: Fig.7
Fig. 7(e)
EndoB1 (N-BAR)-mEGFP Membrane Density on 15%CL + 5% DAG							EndoB1 (N-BAR)-mEGFP Membrane Density on 15%CL + 5% PI
Tube Radius (nm)					Bilayer		Tube Radius (nm)					Bilayer
<15nm	15-20nm	20-25nm	25-30nm	>30nm			<15nm	15-20nm	20-25nm	25-30nm	>30nm
1.40113	1.30739	1.10158	0.768222	0.517729	0.717065		1.89274	1.02341	0.423954	0.197745	0.15448	0.0805477
1.26357	0.835834	0.879692	0.893966	0.638621	0.735821		1.1947	0.861057	0.490034	0.683187	0.58056	0.086594
1.17989	0.731176	0.852202	0.774588	0.246743	1.0835		1.97084	0.92383	0.197745	0.118903	0.553295	0.084801
1.32143	0.66241	0.764289	1.1106	0.960675	1.02242		1.34376	1.21874		0.152531	0.715237	0.0821371
1.25586	0.841325	0.576686	0.590207	0.59025	0.718186		0.754177	0.835056			0.591192	0.0851107
1.29173	0.56657	0.668416	0.237143	0.193206	0.799992		1.57213	0.817472			0.000891324	0.0903724
1.18778	0.55432		0.620784	0.151468	0.906291		1.46081	1.22017			0.102258	0.0878893
0.970692	0.787255		0.264591	0.423705	0.798005		0.882851	1.10056			0.102871	0.091507
1.11782	1.13334			0.399032	0.678282		1.0114	0.488397			0.642288	0.0958883
1.17739				0.353232	0.671071		0.932795	0.0740527			0.544984	0.0928552
1.11092				0.184573	0.675652		1.40265	1.15902			0.0840782	0.0937052
1.14978					0.662744		0.801433	0.418945			0.653877	0.0885391
0.797973					0.64984		1.13903	0.743423			0.520439	0.0960132
1.02104					0.6496		1.47101	1.03602			0.134533	0.00906101
1.1535					0.631671		1.20978	0.449611			0.0576087	0.00427597
0.939109					0.616291		1.14845				0.499424	0.00927701
0.981639					0.646589		1.09856				0.612012	0.00348217
0.957533					0.622723		1.19054				0.543147	0.00131637
0.982525					0.668009		1.28133					0.00343589
0.954096					0.700514		1.06191					0.00198063
0.674174					0.595918		1.31653					0.000938008
0.672757					0.687505		0.96548					0.00121957
0.924104					0.629213		1.15789					0.00756442
0.717578					0.668675		1.07665					0.00574848
0.6375					0.633338		0.820694					0.0808483
1.08657					0.686965		0.908607					0.0832229
0.673241					0.627861		0.791353					0.0874688
0.685222					0.615083		0.706132					0.0954334
0.713474					0.672632		0.612137					0.0842785
					0.614538		0.884942					0.0974011
					0.626045		1.23526					0.086394
							0.780727					0.102173
							1.03365					0.0842878
							0.906599					0.122986
							1.35859					0.0904571
							1.05035
							1.08152
							0.833077
							1.18558
							0.969076
							0.816093
							1.15839
							1.03194
							1.06821
							0.871531
							0.828729
							0.709973
							1.00828
							0.675932
							0.691434
							1.11767
							0.695251
							0.619759
							0.761683
							0.216506
							0.935925
							0.534606
							1.05829
							0.883677
							0.801185
							0.574297
							0.948573
							0.46788
							0.562132
							1.14654
							1.31977

## Sheet: Fig.8
Fig.8(e)
BRET Measurements Monitoring the Translocation of EndoB1 Variants to the OMM
AKAP1^TM-mVenus-tPT2A-" Variant "-sLuc
BRET Sensor:		"EndoB1"						"EndoB1^CT (1-269)"						"EndoB1^L227D"						"EndoB1^H0 (^5-30)"						"EndoB1^H1i (^69-88)"						"EndoB1^H0 (^5-30)^H1i (^69-88)"
Recruiter:		OMM-FRB-ECFP W66A						OMM-FRB-ECFP W66A						OMM-FRB-ECFP W66A						OMM-FRB-ECFP W66A						OMM-FRB-ECFP W66A						OMM-FRB-ECFP W66A
Enzyme:		iRFP-FKBP-BcPI-PLC^3A						iRFP-FKBP-BcPI-PLC^3A						iRFP-FKBP-BcPI-PLC^3A						iRFP-FKBP-BcPI-PLC^3A						iRFP-FKBP-BcPI-PLC^3A						iRFP-FKBP-BcPI-PLC^3A
Normalization:		Active / Inactive Enzyme						Active / Inactive Enzyme						Active / Inactive Enzyme						Active / Inactive Enzyme						Active / Inactive Enzyme						Active / Inactive Enzyme
					n = 3						n = 3						n = 3						n = 3						n = 3						n = 3
Time [s]		Replicate #1	Replicate #2	Replicate #3	AVERAGE	STDEV		Replicate #1	Replicate #2	Replicate #3	AVERAGE	STDEV		Replicate #1	Replicate #2	Replicate #3	AVERAGE	STDEV		Replicate #1	Replicate #2	Replicate #3	AVERAGE	STDEV		Replicate #1	Replicate #2	Replicate #3	AVERAGE	STDEV		Replicate #1	Replicate #2	Replicate #3	AVERAGE	STDEV
-3.87067		1.00025	0.997474	0.997484	0.998402	0.00092315		0.999248	0.99655	0.999169	0.998322	0.000886545		0.99903	1.00258	1.00188	1.00116	0.00108604		0.997988	0.997126	0.997629	0.997581	0.000249856		0.996617	0.99982	0.99713	0.997856	0.00099325		0.997654	1.00205	1.0019	1.00053	0.00144028
-3.576		1.00183	0.999929	0.998905	1.00022	0.000857541		0.996596	0.998823	0.998357	0.997925	0.00067814		1.00194	1.0019	1.00411	1.00265	0.000728197		1.00094	0.994665	0.995309	0.99697	0.0019919		1.00084	0.999916	0.99906	0.999938	0.000513567		0.996415	1.00076	1.00229	0.999823	0.00176006
-3.27767		1.00124	1.0001	0.999063	1.00014	0.000629897		0.998095	0.998073	0.999011	0.998393	0.000309034		1.00121	0.99963	1.00387	1.00157	0.00123619		1.00186	0.996903	0.999295	0.999352	0.00143105		1.00211	0.999085	0.999508	1.00023	0.000946045		0.997322	0.998307	1.00106	0.998895	0.00111752
-2.97867		1.00036	1.00028	0.999912	1.00018	0.00013713		0.998959	0.999061	0.997365	0.998462	0.00054914		1.00209	0.998537	1.0029	1.00118	0.00133975		1.00087	0.999832	1.00277	1.00116	0.00085932		1.0003	1.00101	1.00017	1.00049	0.000260515		0.998802	0.998728	1.00129	0.999605	0.00084026
-2.679		1.00088	0.999008	1.00027	1.00005	0.000551913		1.00108	0.999559	1.00014	1.00026	0.000443712		0.999924	0.997746	1.00073	0.999466	0.000890254		1.00196	1.00245	1.00469	1.00303	0.0008386		0.999359	1.00122	1.00009	1.00022	0.000540272		0.999515	0.996034	0.999758	0.998436	0.00120299
-2.38133		1.00035	0.999036	1.00124	1.00021	0.00064122		1.00133	1.00136	1.00124	1.00131	3.59439e-05		1.00038	0.998634	1.00198	1.00033	0.000966158		1.00133	1.00482	1.00449	1.00355	0.00111046		0.999742	1.0002	1.00133	1.00042	0.000472456		0.999998	0.995998	0.998279	0.998091	0.00115859
-2.08817		0.999262	0.999372	1.00094	0.999859	0.000543238		1.00253	0.998354	1.00337	1.00142	0.00155152		1.0007	0.997285	0.999344	0.999109	0.000992687		1.00056	1.00444	1.00327	1.00276	0.00114871		0.999187	0.999686	0.999878	0.999584	0.000205864		1.00092	0.997235	0.99728	0.998478	0.00122086
-1.78933		1.00011	1.00005	1.00088	1.00035	0.000267987		0.998668	1.0001	1.00209	1.00028	0.00099228		1.00111	0.998572	0.996277	0.998655	0.00139686		0.998927	0.999624	1.0027	1.00042	0.00115878		0.999759	1.00056	1.0003	1.00021	0.000237358		0.999571	0.99989	0.998238	0.999233	0.000506024
-1.49383		1.00072	0.999905	1.0004	1.00034	0.000236127		0.998861	1.00059	1.00198	1.00048	0.000903267		0.999944	1.00036	0.995735	0.998681	0.00147827		1.00027	0.998562	0.999306	0.999381	0.000495968		1.00177	1.00048	1.00058	1.00094	0.000411897		1.00357	1.00168	0.999414	1.00156	0.0012016
-1.18467		1.00011	1.00094	1.00034	1.00046	0.000246863		1.00042	1.00166	1.0004	1.00083	0.000416684		0.998678	1.00047	0.997412	0.998855	0.00088842		0.997773	0.997085	0.997383	0.997413	0.00019932		1.00033	0.999524	1.00023	1.00003	0.000253342		1.00147	1.00267	0.999235	1.00113	0.00100739
-0.8735		0.998375	1.0011	1.00025	0.999908	0.000804767		1.00042	1.0016	0.998735	1.00025	0.000830397		0.999901	0.998562	0.996759	0.998407	0.000910376		0.998843	0.998815	0.995457	0.997705	0.00112422		0.999956	0.999503	0.999128	0.999529	0.000239484		1.00178	1.00212	0.999908	1.00127	0.00068701
-0.597667		0.998374	1.00121	1.00064	1.00007	0.000865746		1.00134	1.0042	0.998955	1.0015	0.00151759		0.997604	1.00204	0.998073	0.999238	0.00140624		0.998811	1.00068	0.997522	0.999006	0.000917773		1.00011	0.999547	1.00044	1.00003	0.000261277		1.0012	1.00288	1.00095	1.00168	0.000605259
-0.272667		0.998148	1.00161	0.999675	0.999811	0.00100204		1.00249	1.00011	0.999214	1.0006	0.000977403		0.997484	1.00372	1.00098	1.00073	0.00180555		0.999869	1.00506	1.00023	1.00172	0.00167476		0.999937	0.999452	1.00216	1.00051	0.000832577		1.00182	1.00168	1.00042	1.00131	0.000445478
0		0.99721	1.00134	0.99997	0.999508	0.00121512		1.00208	0.998387	0.999203	0.999891	0.00112117		0.999288	1.00094	0.999304	0.999844	0.000547571		0.996989	1.00401	1.00261	1.00121	0.00214643		1.00104	0.998835	1.00183	1.00057	0.000895456		0.998652	0.998832	0.998738	0.998741	5.19149e-05
0.296667		0.997147	1.00103	0.999571	0.99925	0.00113302		1.00119	0.998485	1.00039	1.00002	0.000802414		0.997788	1.00119	1.0004	0.999795	0.00102896		0.99841	1.00606	1.003	1.00249	0.00222205		1.00267	1.00075	1.00236	1.00193	0.000595946		0.99791	0.999849	1.00015	0.999304	0.000702585
0.595333		0.997374	1.0009	0.999188	0.999156	0.0010191		1.00334	0.999942	1.00264	1.00197	0.0010359		0.996147	1.00162	0.999887	0.999217	0.00161462		0.99759	1.00039	1.00343	1.00047	0.00168591		1.00405	1.00143	1.00185	1.00244	0.000813018		0.99758	1.00097	0.997688	0.998745	0.00111166
0.89		0.997467	1.00047	0.999679	0.999207	0.000899484		1.00435	0.9973	1.00448	1.00204	0.00237157		0.996445	0.99943	0.999693	0.998522	0.0010416		0.995262	1.00299	1.00104	0.999764	0.00232067		1.00458	1.00217	1.00192	1.00289	0.000846914		0.997744	1.00082	0.996672	0.998411	0.00124179
1.188		0.997826	1.00085	1.00117	0.999947	0.00106486		1.00659	0.998894	1.00735	1.00428	0.00270238		0.996099	0.999763	0.999615	0.998492	0.00119745		0.993632	0.998937	1.00274	0.998438	0.00264216		1.00525	1.00181	1.0014	1.00282	0.00122091		0.995955	1.00033	0.995957	0.997416	0.00145956
1.485		0.99925	1.00205	1.00115	1.00082	0.000826089		1.00877	0.999418	1.01139	1.00653	0.00363403		0.995119	1.00246	1.00122	0.999599	0.00226859		0.994145	1.00192	1.0028	0.999623	0.00275078		1.00435	1.00349	1.00236	1.0034	0.00057521		0.991973	1.00189	0.995887	0.996582	0.00288294
1.781		1.00012	1.00228	1.00279	1.00173	0.000820696		1.00867	0.999894	1.01273	1.0071	0.00378672		0.99606	1.00265	1.00239	1.00037	0.00215586		0.991077	1.00207	1.0022	0.998449	0.00368579		1.0062	1.00377	1.00295	1.00431	0.000977656		0.993515	1.0013	0.996229	0.997016	0.00228281
2.08833		1.0022	1.0044	1.00394	1.00351	0.00067032		1.00924	1.00378	1.01528	1.00943	0.00331976		0.995268	1.00169	1.00267	0.999877	0.002322		0.990297	1.00545	1.00101	0.998919	0.00449771		1.00604	1.00389	1.00504	1.00499	0.00062061		0.995961	1.00048	0.997446	0.997961	0.00132858
2.39067		1.00334	1.00657	1.0048	1.0049	0.000934911		1.01159	1.00887	1.01969	1.01339	0.00324934		0.997727	1.00287	1.00418	1.00159	0.00197019		0.991093	1.00106	0.999565	0.99724	0.00310366		1.00702	1.00317	1.00436	1.00485	0.0011368		0.996236	1.00134	0.997756	0.998444	0.00151264
2.6775		1.00503	1.00821	1.00555	1.00626	0.000984029		1.01514	1.01259	1.02171	1.01648	0.0027154		0.999943	1.00358	1.00486	1.0028	0.00147368		0.995341	1.00267	0.993544	0.997183	0.00278989		1.00764	1.00482	1.00448	1.00565	0.00100094		0.998882	1.00311	0.998759	1.00025	0.00142876
2.97667		1.00698	1.01037	1.00886	1.00874	0.000980216		1.02036	1.01879	1.02354	1.02089	0.00139889		1.00143	1.0039	1.00602	1.00378	0.00132869		0.996592	1.00331	0.990357	0.996753	0.00373983		1.01003	1.0067	1.00614	1.00762	0.00121516		1.00192	1.00424	0.998682	1.00162	0.0016123
3.28717		1.0107	1.01382	1.01141	1.01198	0.000944239		1.0264	1.02223	1.02652	1.02505	0.00141024		1.00443	1.00726	1.00617	1.00595	0.000821846		0.998491	1.00318	0.987877	0.996516	0.00452678		1.01016	1.00681	1.0069	1.00795	0.00110122		1.0019	1.00167	0.998184	1.00058	0.0012021
3.582		1.01434	1.01637	1.01406	1.01493	0.000726521		1.03034	1.02487	1.02756	1.02759	0.00158016		1.00474	1.01017	1.00539	1.00677	0.00171103		1.00027	1.00281	0.991138	0.99807	0.00354238		1.01137	1.00727	1.00652	1.00839	0.00150678		0.997667	1.00296	0.998408	0.999679	0.00165572
3.874		1.01694	1.01846	1.0171	1.0175	0.000481926		1.03503	1.02822	1.02822	1.03049	0.00227063		1.00292	1.00987	1.00731	1.0067	0.00202827		0.99995	1.00501	0.992231	0.999062	0.00371457		1.01241	1.00906	1.00759	1.00969	0.00142548		0.998513	1.00235	1.00077	1.00054	0.00111395
4.16033		1.0191	1.02037	1.01974	1.01973	0.000365079		1.03723	1.03141	1.03328	1.03397	0.00171444		1.00274	1.0104	1.00645	1.00653	0.00221261		0.998928	1.00459	0.995499	0.999672	0.00265072		1.0129	1.01014	1.00839	1.01048	0.00131294		0.997382	0.999978	0.999553	0.998971	0.000803845
4.475		1.02242	1.0227	1.02147	1.02219	0.000372613		1.03888	1.03382	1.0355	1.03607	0.00148632		1.00393	1.01024	1.00674	1.00697	0.00182411		0.999836	1.00358	0.998916	1.00078	0.00142604		1.01254	1.00963	1.0083	1.01015	0.0012511		0.996758	0.997791	0.999765	0.998104	0.000882162
4.77333		1.02407	1.02321	1.02158	1.02295	0.000730871		1.03847	1.03791	1.03847	1.03828	0.000185614		1.00206	1.01015	1.00619	1.00613	0.00233496		1.00055	1.00427	0.999272	1.00136	0.00149866		1.01365	1.01004	1.00909	1.01093	0.00138806		0.996334	0.997184	0.99986	0.997792	0.00106223
5.08867		1.02468	1.02366	1.02399	1.02411	0.000300157		1.04074	1.04032	1.04319	1.04142	0.000895677		1.00209	1.01142	1.0084	1.0073	0.00275032		1.00059	1.00614	0.999262	1.002	0.00210726		1.0142	1.01226	1.01067	1.01238	0.00102229		0.997448	0.995217	0.999936	0.997534	0.00136295
5.352		1.02631	1.02593	1.02486	1.0257	0.000432402		1.04201	1.04358	1.04553	1.04371	0.00101852		1.00388	1.01162	1.00787	1.00779	0.00223514		0.999814	1.00447	1.00115	1.00181	0.00138232		1.01429	1.01195	1.0115	1.01258	0.000862916		0.997382	0.994611	0.997832	0.996608	0.00100697
5.68733		1.02883	1.02806	1.02722	1.02804	0.000464845		1.04189	1.04301	1.04745	1.04412	0.00169591		1.00599	1.01184	1.00911	1.00898	0.00169041		1.00127	1.00343	0.999828	1.00151	0.00104797		1.0137	1.01057	1.0125	1.01226	0.000912609		0.996433	0.994474	0.999046	0.996651	0.00132442
5.95		1.03011	1.02931	1.02866	1.02936	0.000421233		1.04149	1.04323	1.04773	1.04415	0.00186005		1.00406	1.01303	1.01103	1.00937	0.00271944		1.00395	1.00146	0.996504	1.00064	0.00218861		1.01442	1.01157	1.01348	1.01316	0.000840022		0.998472	0.996487	1.00066	0.998541	0.00120644
6.2685		1.0312	1.03192	1.03143	1.03152	0.00021367		1.04487	1.04343	1.04851	1.04561	0.00151246		1.00652	1.01182	1.01025	1.00953	0.00157147		1.00426	0.999711	0.995654	0.999875	0.00248569		1.01466	1.01197	1.0125	1.01304	0.000824192		0.998672	0.997564	1.00061	0.998948	0.000889742
6.53767		1.03298	1.03281	1.03238	1.03272	0.000178593		1.04733	1.03882	1.04727	1.04447	0.00282645		1.00818	1.01106	1.01106	1.0101	0.000961613		1.00508	0.997434	0.994501	0.999003	0.00315176		1.01458	1.01164	1.01375	1.01332	0.000877427		0.996839	0.999537	1.0008	0.999059	0.00116848
6.86167		1.0349	1.03283	1.03454	1.03409	0.000640202		1.04782	1.03607	1.04738	1.04375	0.00384668		1.00812	1.01183	1.01111	1.01035	0.00113581		1.00406	0.999001	0.994398	0.999153	0.00278981		1.01359	1.01282	1.01279	1.01307	0.000261047		0.996441	1.00083	1.001	0.999422	0.00149149
7.132		1.03443	1.03218	1.03489	1.03383	0.000837106		1.0499	1.03793	1.04404	1.04396	0.00345545		1.00522	1.01221	1.00901	1.00882	0.00201957		1.00228	1.00333	0.994147	0.999919	0.00290193		1.01542	1.01408	1.01219	1.0139	0.000935747		0.997728	1.0015	1.00129	1.00017	0.00122354
7.45417		1.03321	1.03295	1.03647	1.03421	0.00113061		1.05329	1.0397	1.04584	1.04628	0.00392838		1.00739	1.01396	1.00823	1.00986	0.00206262		0.999125	1.00302	0.993438	0.998528	0.00278237		1.01621	1.01324	1.01235	1.01393	0.0011671		0.995401	1.00059	1.00171	0.999234	0.00194371
7.75667		1.03299	1.03257	1.03684	1.03414	0.00135873		1.05033	1.03898	1.04677	1.04536	0.00335008		1.00795	1.0135	1.00981	1.01042	0.00162988		0.997124	1.00295	0.99596	0.998679	0.00216308		1.01649	1.01346	1.01359	1.01451	0.000988569		0.995026	1.00142	1.00086	0.999103	0.00204525
8.055		1.03263	1.03352	1.03768	1.03461	0.00155772		1.0484	1.03928	1.04622	1.04463	0.00274991		1.00751	1.01195	1.00777	1.00908	0.0014397		0.997742	1.00209	0.995403	0.998412	0.00195943		1.01611	1.01313	1.01229	1.01384	0.00115886		0.994692	0.999633	1.002	0.998776	0.00215377
8.33933		1.03121	1.03481	1.03696	1.03433	0.00167645		1.04829	1.04	1.04526	1.04452	0.00242302		1.00786	1.01299	1.00913	1.00999	0.001541		0.999213	0.999967	0.99396	0.997713	0.00188935		1.0177	1.01262	1.01306	1.01446	0.00162268		0.995664	0.999696	1.00192	0.999093	0.00183075
8.64683		1.03289	1.03669	1.03748	1.03569	0.00141929		1.04774	1.04223	1.04841	1.04613	0.00195948		1.00995	1.01359	1.0113	1.01162	0.00106107		1.00237	0.998647	0.996135	0.999051	0.00181106		1.01761	1.01198	1.01413	1.01457	0.00164146		0.994447	1.00002	1.00367	0.999379	0.00268207
8.935		1.0348	1.03682	1.03566	1.03576	0.000586737		1.04573	1.03978	1.04789	1.04447	0.00242545		1.00922	1.01125	1.01377	1.01141	0.00131825		1.00166	1.00225	0.999498	1.00114	0.000836596		1.0162	1.01276	1.01216	1.01371	0.00125883		0.994439	1.00002	1.00353	0.99933	0.00264746
9.24833		1.03574	1.03849	1.03513	1.03646	0.00103363		1.0431	1.04097	1.05125	1.04511	0.00313167		1.00753	1.01268	1.01256	1.01092	0.00169592		1.00205	1.0027	0.998662	1.00114	0.00125204		1.01624	1.0119	1.01171	1.01328	0.00148055		0.993564	1.00003	1.00478	0.999458	0.00325012
9.54667		1.03718	1.04057	1.03447	1.03741	0.00176516		1.04201	1.04376	1.04966	1.04514	0.0023145		1.00842	1.01317	1.01296	1.01152	0.00155004		0.999129	1.00432	0.999797	1.00108	0.00163082		1.01637	1.01171	1.01345	1.01385	0.00135835		0.993734	0.998449	1.00317	0.998452	0.00272498
9.856		1.0399	1.03983	1.03598	1.03857	0.00129469		1.03809	1.04155	1.05238	1.04401	0.00430588		1.0068	1.01213	1.01236	1.01043	0.00181689		1.00092	1.00739	0.999465	1.00259	0.00243469		1.01643	1.01126	1.01469	1.01413	0.00151941		0.992394	0.998573	1.00309	0.998019	0.00309941
10.1093		1.04056	1.0404	1.03646	1.03914	0.00133984		1.03718	1.03674	1.05192	1.04195	0.00498643		1.00678	1.01162	1.01352	1.01064	0.00200691		0.997227	1.00541	0.994803	0.999146	0.00320835		1.0158	1.01186	1.0136	1.01375	0.00113963		0.994345	0.998883	1.00229	0.998506	0.00230127
10.4358		1.03991	1.04009	1.03806	1.03935	0.000647379		1.03616	1.03859	1.05207	1.04227	0.00494671		1.00625	1.01395	1.01416	1.01146	0.00260302		0.998672	1.00169	0.994301	0.99822	0.00214425		1.01528	1.0114	1.01482	1.01383	0.00122261		0.994824	0.999599	1.00174	0.998721	0.00204442
10.734		1.03987	1.04077	1.03997	1.0402	0.000285261		1.03982	1.03591	1.04924	1.04165	0.00395582		1.00614	1.01456	1.01346	1.01139	0.00264463		1.00146	1.00236	0.993114	0.998979	0.00294418		1.01524	1.01423	1.01519	1.01488	0.000327299		0.994799	0.997705	1.00166	0.998054	0.00198699
11.0198		1.03984	1.04045	1.04166	1.04065	0.00053423		1.03724	1.03652	1.05162	1.0418	0.00491711		1.00749	1.01359	1.01526	1.01211	0.00235966		0.998675	1.00201	0.991784	0.997489	0.00301006		1.01524	1.01353	1.01279	1.01385	0.000727542		0.995593	1.00141	1.00461	1.00054	0.00263884
11.2987		1.04017	1.04075	1.04066	1.04052	0.000180601		1.04187	1.03848	1.05306	1.04447	0.00440501		1.00911	1.01307	1.01437	1.01218	0.00158294		0.995994	1.00201	0.992484	0.99683	0.00278214		1.01399	1.01408	1.0128	1.01362	0.000412314		0.996358	1.00128	1.00445	1.0007	0.00235376
11.583		1.03957	1.04073	1.04182	1.04071	0.000648845		1.04027	1.04194	1.05178	1.04467	0.00359015		1.00663	1.01065	1.01443	1.01057	0.00225139		0.99753	1.00405	0.994213	0.998596	0.00288815		1.01403	1.01311	1.01344	1.01353	0.000268744		0.993877	1.00238	1.00332	0.999861	0.00300422
11.98		1.04068	1.04109	1.04269	1.04149	0.000611905		1.04129	1.04124	1.05156	1.04469	0.00343405		1.00918	1.00731	1.01009	1.00886	0.000818295		0.994874	1.00703	0.992171	0.998027	0.00457091		1.01553	1.015	1.01368	1.01474	0.000548329		0.993008	1.00171	1.00339	0.99937	0.00321732
12.2248		1.04215	1.04155	1.04211	1.04194	0.000193165		1.04005	1.04421	1.04832	1.04419	0.0023876		1.00776	1.00643	1.01215	1.00878	0.0017269		0.988309	1.00488	0.995731	0.996306	0.00479134		1.01496	1.0142	1.01328	1.01415	0.000484464		0.992793	1.00551	1.00371	1.00067	0.00397301
12.53		1.04222	1.04157	1.04116	1.04165	0.000306835		1.04403	1.04127	1.04779	1.04436	0.00189052		1.00803	1.00733	1.01212	1.00916	0.00149425		0.990669	1.00464	0.995698	0.997004	0.00408693		1.01577	1.01433	1.01398	1.01469	0.000549256		0.992386	1.00314	1.00212	0.999214	0.00342694
12.7853		1.04014	1.04318	1.04232	1.04188	0.000904755		1.04165	1.04301	1.04401	1.04289	0.000682606		1.00847	1.00844	1.01071	1.00921	0.000752056		0.994385	1.00227	0.996655	0.99777	0.00234353		1.01533	1.01404	1.01292	1.0141	0.000696125		0.992952	1.00208	1.00163	0.998886	0.00296998
13.09		1.03895	1.04331	1.04244	1.04157	0.00133102		1.04191	1.04174	1.04036	1.04134	0.000491366		1.00951	1.00922	1.00802	1.00892	0.000456672		0.993483	1.00028	0.995981	0.996581	0.00198428		1.01514	1.01618	1.01088	1.01406	0.00162184		0.993685	1.00096	1.00227	0.99897	0.00266919
13.395		1.03993	1.04214	1.04161	1.04123	0.000664623		1.04167	1.04265	1.04102	1.04178	0.000473689		1.00668	1.01027	1.01063	1.00919	0.00125959		0.993836	0.998481	0.99596	0.996093	0.00134264		1.01286	1.01538	1.00812	1.01212	0.00212901		0.995976	1.00212	1.0022	1.0001	0.00206197
13.7003		1.03915	1.0403	1.04122	1.04022	0.000599834		1.04367	1.04133	1.04267	1.04256	0.000676823		1.0083	1.00978	1.00925	1.00911	0.000432451		0.999159	0.998743	0.994413	0.997439	0.00151734		1.01265	1.01417	1.00946	1.01209	0.00138797		0.997409	1.00296	1.00272	1.00103	0.00181207
13.9982		1.03957	1.0406	1.04133	1.0405	0.000510457		1.04219	1.04264	1.03858	1.04114	0.00128369		1.00891	1.0117	1.00631	1.00897	0.00155606		0.998965	0.99923	0.993209	0.997135	0.00196421		1.01214	1.01592	1.00867	1.01224	0.00209485		0.997005	1.00466	1.00098	1.00088	0.00221095
14.32		1.04191	1.03922	1.04002	1.04039	0.000796015		1.04001	1.0386	1.03957	1.03939	0.00041615		1.00735	1.01218	1.00528	1.00827	0.00204437		0.995461	1.00124	0.992677	0.996461	0.00252341		1.01326	1.01533	1.00862	1.0124	0.00198379		0.996076	1.005	1.00238	1.00115	0.00264747
14.6102		1.04268	1.03854	1.04003	1.04042	0.00121188		1.04329	1.04214	1.04327	1.0429	0.000381494		1.00818	1.01061	1.00614	1.00831	0.00129277		0.995354	1.00329	0.994125	0.99759	0.0028722		1.01332	1.01459	1.01176	1.01322	0.000820121		0.997127	1.00506	1.00265	1.00161	0.00234849
15		1.04173	1.0402	1.04009	1.04067	0.000529147		1.04339	1.04392	1.04196	1.04309	0.000584464		1.00812	1.01026	1.00488	1.00775	0.00156536		0.99548	1.00502	0.997454	0.999317	0.00290638		1.01588	1.01137	1.0137	1.01365	0.00130146		0.995882	1.00544	1.00249	1.00127	0.00282599
15.181		1.04234	1.04199	1.04028	1.04153	0.00063442		1.0455	1.04612	1.0417	1.04444	0.00138086		1.00732	1.00866	1.00513	1.00704	0.00103065		0.997065	1.00382	0.995232	0.998707	0.0026126		1.01628	1.01099	1.01277	1.01335	0.00155392		0.995722	1.00337	1.00206	1.00038	0.00236126
15.4873		1.04171	1.04217	1.04058	1.04149	0.00047422		1.04767	1.04512	1.04702	1.0466	0.000766898		1.00569	1.00709	1.00641	1.0064	0.00040418		0.999221	1.00206	0.999296	1.00019	0.000933658		1.01322	1.00917	1.013	1.0118	0.00131559		0.996048	1.0005	1.0025	0.999683	0.00190707
15.7852		1.03967	1.04348	1.04291	1.04202	0.00118654		1.0483	1.04787	1.04773	1.04797	0.000172257		1.00608	1.00708	1.00787	1.00701	0.000518148		1.00027	1.00183	0.99958	1.00056	0.000665688		1.01292	1.01004	1.01386	1.01227	0.00114802		0.995803	1.00184	1.00187	0.999839	0.00201817
16.101		1.0413	1.04273	1.04207	1.04204	0.00041235		1.04818	1.04165	1.04681	1.04555	0.00198946		1.00414	1.00867	1.00764	1.00682	0.00137063		1.00196	1.00076	0.998579	1.00043	0.000990552		1.01295	1.00856	1.01255	1.01135	0.00140232		0.994605	1.00205	0.999751	0.998804	0.00220217
16.3992		1.04146	1.0446	1.0417	1.04259	0.00100775		1.04764	1.03949	1.0471	1.04474	0.00263019		1.00405	1.00933	1.00859	1.00732	0.00165236		1.00113	0.997825	0.994887	0.997946	0.00180213		1.01386	1.00978	1.01322	1.01229	0.0012668		0.994908	1.00128	0.998746	0.998312	0.00185229
16.7253		1.04088	1.04464	1.04266	1.04273	0.0010845		1.04497	1.04255	1.04918	1.04557	0.00193746		1.00309	1.00927	1.00853	1.00696	0.00194847		0.994666	1.00164	0.998109	0.998139	0.00201338		1.01225	1.01045	1.01415	1.01229	0.00106753		0.993686	1.00123	0.99863	0.99785	0.00221324
17.005		1.04166	1.04361	1.04264	1.04264	0.000564178		1.04544	1.04482	1.04856	1.04628	0.00115706		1.00207	1.00942	1.00923	1.00691	0.00241873		0.990291	1.00193	0.993381	0.9952	0.00348044		1.015	1.00949	1.01514	1.01321	0.00186061		0.993586	1.00405	1.00023	0.999289	0.00305722
17.3323		1.04266	1.04397	1.04235	1.04299	0.000495634		1.04752	1.04635	1.05187	1.04858	0.00167944		1.00155	1.0093	1.00872	1.00653	0.00249331		0.991449	1.00297	0.994888	0.996434	0.00341335		1.01499	1.0091	1.0142	1.01276	0.00184615		0.994657	1.00071	1.00127	0.998879	0.00211727
17.6017		1.04251	1.04558	1.04294	1.04368	0.000960638		1.04786	1.04793	1.05365	1.04981	0.00191597		1.00446	1.0096	1.00982	1.00796	0.00175216		0.989348	1.0021	0.994413	0.995287	0.00370765		1.01346	1.00924	1.01264	1.01178	0.00129003		0.994376	0.998624	1.00231	0.998438	0.0022935
17.95		1.04074	1.04314	1.04411	1.04266	0.00100073		1.04881	1.05022	1.05268	1.05057	0.00113244		1.00492	1.01	1.00871	1.00788	0.00152211		0.990983	1.0024	0.997236	0.996874	0.00330126		1.01015	1.00965	1.01378	1.0112	0.00130182		0.993357	0.996959	1.00374	0.998018	0.00304301
18.1882		1.04115	1.04268	1.04426	1.0427	0.000899853		1.04843	1.04881	1.05351	1.05025	0.00163271		1.00704	1.01121	1.00704	1.00843	0.00139093		0.994678	1.00021	0.996371	0.997088	0.00163795		1.01144	1.0097	1.01094	1.01069	0.0005188		0.995355	0.995746	1.00238	0.997826	0.00227786
18.507		1.04188	1.04313	1.04556	1.04352	0.00108047		1.04445	1.04807	1.05779	1.0501	0.00398355		1.00584	1.00975	1.00751	1.0077	0.00113245		0.998467	1.0024	0.99788	0.999581	0.00141772		1.01102	1.01151	1.0103	1.01094	0.000350865		0.995397	0.99519	1.00128	0.997289	0.00199683
18.816		1.04261	1.04116	1.04537	1.04304	0.00123711		1.04185	1.0443	1.05391	1.04669	0.00367966		1.00464	1.01021	1.00848	1.00778	0.00164676		0.999434	0.999555	0.995039	0.998009	0.00148552		1.01111	1.01059	1.00949	1.0104	0.000477895		0.995517	0.995325	0.998565	0.996469	0.00104965
19.136		1.04152	1.04065	1.04465	1.04227	0.00121445		1.04011	1.04576	1.05534	1.04707	0.00444263		1.00222	1.01079	1.00842	1.00714	0.00255638		0.999264	0.999374	0.992863	0.997167	0.00215227		1.01216	1.0107	1.00975	1.01087	0.000700482		0.996234	0.995511	0.999074	0.99694	0.00108744
19.3592		1.04389	1.04318	1.04617	1.04441	0.000902153		1.04026	1.04154	1.05794	1.04658	0.00569258		1.00167	1.01149	1.00727	1.00681	0.00284383		0.998997	0.999412	0.989829	0.996079	0.00312759		1.01403	1.01176	1.00858	1.01146	0.00158123		0.998485	0.996743	0.998127	0.997785	0.000531083
19.756		1.04338	1.04268	1.04672	1.04426	0.00124707		1.04091	1.04008	1.05463	1.04521	0.00471856		1.00169	1.01081	1.00679	1.00643	0.00263871		0.999278	0.99841	0.986923	0.99487	0.00398133		1.013	1.01213	1.00998	1.0117	0.000898437		0.997151	0.99688	0.999124	0.997719	0.000707273
19.9772		1.04321	1.04295	1.04674	1.0443	0.00122187		1.04168	1.04167	1.05159	1.04498	0.00330718		1.0022	1.01285	1.00719	1.00741	0.00307622		0.998338	0.995713	0.986324	0.993459	0.00364686		1.01303	1.01059	1.01038	1.01133	0.000850366		0.997608	0.996358	0.998881	0.997616	0.000728285
20.2867		1.04379	1.04342	1.04676	1.04466	0.00105589		1.04263	1.04044	1.05291	1.04533	0.00384387		1.0051	1.01186	1.00725	1.00807	0.00199517		0.996395	0.996206	0.985635	0.992745	0.00355557		1.01156	1.01362	1.01143	1.0122	0.000710165		0.995471	0.998458	1.00088	0.998271	0.00156543
20.562		1.04343	1.0446	1.04812	1.04538	0.00140848		1.04537	1.03723	1.04995	1.04418	0.00372199		1.00235	1.00843	1.00654	1.00577	0.0017982		0.99747	0.99751	0.988118	0.994366	0.00312402		1.01099	1.01354	1.01252	1.01235	0.00074005		0.995141	0.99991	1.00127	0.998775	0.00185893
20.8717		1.04125	1.04357	1.04677	1.04386	0.00159983		1.04453	1.03796	1.05138	1.04462	0.00387307		1.00313	1.0063	1.00725	1.00556	0.00124595		0.998508	0.999912	0.99025	0.996223	0.0030139		1.01086	1.01302	1.01214	1.01201	0.00062702		0.99287	0.998187	1.00222	0.997758	0.00270618
21.1935		1.04186	1.04461	1.04543	1.04396	0.00108018		1.04492	1.03919	1.05416	1.04609	0.00436078		1.00161	1.00588	1.00858	1.00536	0.00202769		0.998177	1.00234	0.993021	0.997845	0.00269434		1.01072	1.01128	1.0117	1.01123	0.000284891		0.993047	0.997481	1.00259	0.997706	0.00275738
21.504		1.04079	1.04401	1.04545	1.04342	0.00137619		1.04808	1.03669	1.05364	1.04614	0.00498948		0.999378	1.00429	1.00725	1.00364	0.00229583		0.999252	1.00527	0.99294	0.999155	0.00356105		1.01045	1.01379	1.01118	1.01181	0.001013		0.993275	0.996856	1.00271	0.997615	0.00275146
21.7297		1.04069	1.0457	1.04593	1.04411	0.00170952		1.05134	1.03824	1.05463	1.04807	0.00500587		0.99597	1.00502	1.00763	1.00287	0.00353327		0.998962	1.0045	0.992215	0.998558	0.0035515		1.00873	1.01237	1.01277	1.01129	0.00128435		0.995291	0.996522	1.00149	0.997769	0.00189602
22.015		1.04208	1.04575	1.0454	1.04441	0.00116933		1.04427	1.04358	1.05692	1.04826	0.0043356		0.99913	1.0083	1.00601	1.00448	0.00275577		0.999914	1.00431	0.991156	0.998459	0.00386518		1.00916	1.01174	1.01219	1.01103	0.000945505		0.993916	0.99748	0.999336	0.99691	0.00159042
22.45		1.04425	1.04627	1.04567	1.0454	0.000601094		1.04651	1.0439	1.05641	1.04894	0.00380956		0.998263	1.00906	1.00618	1.0045	0.00322622		0.997179	1.00172	0.98888	0.995926	0.00375875		1.009	1.01127	1.01169	1.01066	0.000835159		0.993465	0.999014	0.998016	0.996832	0.00170799
22.6733		1.04484	1.04714	1.04674	1.04624	0.000708017		1.04696	1.04181	1.05426	1.04768	0.00361328		0.998325	1.00838	1.00668	1.00446	0.00310867		0.996122	0.999107	0.988297	0.994508	0.00322317		1.01071	1.01216	1.01331	1.01206	0.000750728		0.992959	0.999523	0.996266	0.996249	0.0018947
23.0102		1.04456	1.0471	1.04784	1.0465	0.000993355		1.04449	1.04366	1.0526	1.04692	0.00285111		0.998489	1.00801	1.00684	1.00445	0.00299751		0.99819	0.998291	0.989874	0.995452	0.00278892		1.01276	1.00925	1.01339	1.0118	0.00128909		0.99268	1.00096	0.996087	0.996575	0.00240251
23.179		1.04346	1.0459	1.04716	1.0455	0.00108616		1.04116	1.04839	1.05156	1.04704	0.00307577		0.999053	1.0063	1.00755	1.0043	0.00264848		0.998491	0.998531	0.996304	0.997775	0.000735538		1.01568	1.00848	1.00989	1.01135	0.00220297		0.991196	1.00176	1.00006	0.997672	0.00327506
23.5552		1.04358	1.04675	1.04734	1.04589	0.00116947		1.04546	1.04908	1.05261	1.04905	0.00206608		1.00026	1.005	1.00789	1.00438	0.00222278		0.997613	1.00143	0.997058	0.998699	0.00137314		1.01672	1.00895	1.00899	1.01155	0.00258504		0.993997	0.998617	1.00118	0.997932	0.00210233
23.88		1.04428	1.04669	1.05055	1.04717	0.00182561		1.04484	1.04552	1.0533	1.04789	0.00271174		0.999784	1.00661	1.00591	1.0041	0.00216782		1.00051	1.00543	0.995803	1.00058	0.00277937		1.01594	1.00854	1.00787	1.01078	0.00258508		0.99748	0.997762	1.0011	0.998781	0.0011627
24.2055		1.04375	1.04644	1.05127	1.04715	0.00219983		1.04242	1.04849	1.0542	1.04837	0.00340123		0.999605	1.00783	1.00784	1.00509	0.00274243		1.00181	1.00704	0.995048	1.0013	0.003472		1.01305	1.0085	1.00727	1.00961	0.00175732		0.997891	0.997421	1.00299	0.999434	0.00178327
24.3677		1.04491	1.04577	1.05018	1.04695	0.00163201		1.043	1.04586	1.05571	1.04819	0.00384742		1.00307	1.00814	1.00833	1.00651	0.00172069		0.998645	1.00756	0.993002	0.999735	0.00423752		1.01074	1.00962	1.0064	1.00892	0.0012998		0.996713	0.996295	1.00289	0.998631	0.00213095
24.7063		1.04655	1.04707	1.05059	1.04807	0.00126926		1.04553	1.04385	1.05587	1.04842	0.00375938		1.00464	1.00824	1.00468	1.00585	0.0011942		0.999031	1.00787	0.990943	0.999282	0.0048884		1.01093	1.01011	1.00905	1.01003	0.000543862		0.997044	0.995342	1.00114	0.997842	0.0017207
25.046		1.04781	1.04596	1.05124	1.04834	0.00154629		1.04464	1.04192	1.05372	1.04676	0.00356882		1.00212	1.00815	1.00483	1.00503	0.00174105		1.00179	1.00476	0.992261	0.999602	0.00376933		1.01014	1.0097	1.00984	1.00989	0.000131642		0.997271	0.997879	1.00329	0.999481	0.0019141
25.3725		1.04682	1.04624	1.04899	1.04735	0.000834376		1.04556	1.04242	1.05083	1.04627	0.00245225		1.00387	1.00841	1.00611	1.00613	0.00130835		1.00192	0.999847	0.994393	0.998722	0.00224589		1.01141	1.00986	1.01204	1.0111	0.000647146		0.993501	1.00051	1.00473	0.999578	0.00327368
25.6423		1.04737	1.04554	1.04954	1.04748	0.00115548		1.04653	1.03889	1.05065	1.04535	0.00344548		1.00444	1.0077	1.00337	1.00517	0.00130287		1.00134	1.00146	0.992779	0.998527	0.00287424		1.01396	1.01006	1.0122	1.01207	0.00112532		0.993921	1.00172	1.00342	0.999687	0.00292411
25.955		1.0476	1.04595	1.04893	1.04749	0.000863179		1.04721	1.04282	1.0528	1.04761	0.00288871		1.00495	1.00793	1.00165	1.00484	0.00181601		1.00125	0.999731	0.995827	0.998938	0.00161625		1.0134	1.01058	1.01414	1.01271	0.00108568		0.996498	1.0047	1.0036	1.0016	0.00257031
26.3413		1.0472	1.0472	1.04954	1.04798	0.000780152		1.04471	1.04328	1.05185	1.04661	0.00265286		1.0039	1.00723	1.00287	1.00466	0.00131501		1.00046	1.00252	0.995279	0.999416	0.0021526		1.01212	1.00987	1.01191	1.0113	0.000717975		0.995503	1.00382	1.00263	1.00065	0.00259801
26.4478		1.04688	1.04676	1.04792	1.04719	0.000368624		1.04633	1.04077	1.04978	1.04562	0.00262442		1.00455	1.0082	1.00462	1.00579	0.00120357		0.995489	1.00255	0.997414	0.998485	0.00210778		1.01226	1.01159	1.01501	1.01295	0.00104537		0.993653	1.00351	1.00115	0.999437	0.00297082
26.805		1.04636	1.04605	1.04725	1.04655	0.000359754		1.04259	1.04134	1.0513	1.04508	0.00313167		1.00111	1.00622	1.00396	1.00376	0.00147797		0.995215	1.00541	0.998356	0.99966	0.00301374		1.0104	1.01235	1.01258	1.01178	0.000690706		0.994252	1.00372	0.99841	0.998793	0.00273914
27.1332		1.04659	1.04576	1.04709	1.04648	0.000388683		1.04442	1.04094	1.05358	1.04631	0.00377116		1.00111	1.00873	1.00537	1.00507	0.00220338		0.996418	1.00371	0.999833	0.999988	0.00210687		1.01028	1.01187	1.01186	1.01134	0.00053071		0.993803	1.00256	0.997319	0.997895	0.00254477
27.4313		1.04763	1.04652	1.04753	1.04723	0.000355407		1.04527	1.04042	1.05058	1.04542	0.00293416		0.999749	1.00906	1.00404	1.00428	0.00268923		0.999484	1.00424	0.998407	1.00071	0.00179364		1.01064	1.01196	1.01072	1.01111	0.000426301		0.992181	1.00012	0.995964	0.996088	0.00229162
27.652		1.04726	1.04593	1.04765	1.04695	0.000519271		1.04674	1.03755	1.05465	1.04631	0.00494124		0.999332	1.0092	1.00577	1.00477	0.00289318		0.998759	1.0014	0.999434	0.999865	0.000793085		1.01149	1.01158	1.01182	1.01163	9.84388e-05		0.990858	1.00165	0.997181	0.996564	0.00313132
28.0277		1.04608	1.0478	1.04998	1.04796	0.00112826		1.04468	1.03966	1.06189	1.04874	0.00673115		0.999037	1.00897	1.00406	1.00402	0.0028675		0.999649	1.00158	0.996888	0.999374	0.00136253		1.01102	1.0084	1.00891	1.00945	0.000800105		0.99358	0.998786	0.997068	0.996478	0.00153134
28.2942		1.04805	1.04921	1.04905	1.04877	0.000363582		1.04516	1.04501	1.06301	1.05106	0.00597316		1.00279	1.01021	1.0038	1.0056	0.00232326		0.998013	0.998963	0.997151	0.998042	0.000523277		1.01031	1.00829	1.01149	1.01003	0.000932669		0.992651	0.996826	0.999691	0.996389	0.0020442
28.64		1.04758	1.04896	1.04832	1.04829	0.000400914		1.0464	1.04679	1.06116	1.05145	0.00485408		1.00346	1.0086	1.00254	1.00486	0.00188513		0.996129	1.00047	0.994825	0.997142	0.00170722		1.00911	1.00727	1.01143	1.00927	0.0012039		0.992767	0.996406	1.0029	0.997357	0.00296281
29.003		1.04763	1.0507	1.04993	1.04942	0.000923519		1.04613	1.0461	1.06303	1.05175	0.00563786		1.00202	1.00725	1.00298	1.00408	0.00160678		0.995088	1.00022	0.995151	0.996818	0.0016988		1.01021	1.00569	1.00979	1.00856	0.00144336		0.992032	0.998114	1.00448	0.998208	0.00359285
29.155		1.04898	1.04702	1.04934	1.04845	0.000719188		1.04668	1.04619	1.05998	1.05095	0.00451633		1.00359	1.00913	1.00266	1.00513	0.0020193		0.996943	1.00022	0.99275	0.996636	0.00216043		1.01019	1.00635	1.0092	1.00858	0.00115186		0.995102	0.996273	1.00371	0.998362	0.00269657
29.436		1.04852	1.04568	1.04949	1.0479	0.00114464		1.04805	1.04826	1.06024	1.05218	0.00403014		1.00249	1.00837	1.00554	1.00546	0.00169636		0.99458	0.999597	0.994232	0.996136	0.00173336		1.00923	1.00966	1.00694	1.00861	0.000844266		0.991849	0.999556	1.0032	0.998201	0.00334578
29.8833		1.04682	1.04407	1.05134	1.04741	0.00211978		1.05045	1.04365	1.05945	1.05118	0.00457636		1.00154	1.00694	1.00801	1.0055	0.00200426		0.996522	1.00217	0.992728	0.997141	0.00274336		1.01029	1.00958	1.00534	1.0084	0.00154577		0.992135	0.999292	1.00182	0.997749	0.00290023
30.1822		1.04864	1.04529	1.05247	1.0488	0.00207403		1.04541	1.04401	1.06285	1.05075	0.00605909		1.00001	1.00774	1.00788	1.00521	0.00259871		0.996789	1.00363	0.995875	0.998766	0.00244796		1.01207	1.01112	1.00443	1.00921	0.00240472		0.990798	1.00067	1.00027	0.997245	0.00322579
30.549		1.04725	1.04439	1.05283	1.04816	0.00247662		1.04596	1.04242	1.06757	1.05198	0.0078608		0.999147	1.01068	1.0092	1.00634	0.00362308		0.99394	1.00417	0.995582	0.997897	0.00317111		1.01147	1.01107	1.00667	1.00974	0.00153606		0.99154	0.99819	0.999984	0.996572	0.00256834
30.6597		1.04626	1.04699	1.0541	1.04912	0.0024995		1.04224	1.0428	1.06156	1.04887	0.00634906		0.998355	1.0093	1.01025	1.00597	0.00381629		0.993326	1.00317	0.994596	0.997031	0.00309103		1.01134	1.00997	1.00774	1.00968	0.00104976		0.990475	0.998318	0.99886	0.995884	0.00270929
30.9573		1.04731	1.04785	1.05482	1.04999	0.00241914		1.03764	1.04358	1.05812	1.04645	0.00608495		1.00147	1.0102	1.0072	1.00629	0.00256077		0.997111	1.00288	0.992383	0.997459	0.00303581		1.01217	1.00763	1.00992	1.00991	0.00130959		0.991624	0.997889	0.998877	0.99613	0.00227087
31.3425		1.04955	1.04725	1.05552	1.05077	0.00246579		1.0358	1.04723	1.05816	1.04707	0.0064554		1.00074	1.0109	1.00579	1.00581	0.00293487		0.995379	1.0018	0.992921	0.996699	0.00264633		1.01255	1.00809	1.00994	1.01019	0.00129519		0.991967	0.99826	0.998832	0.996353	0.00219919
31.6057		1.04844	1.04561	1.05401	1.04936	0.00246843		1.03607	1.04488	1.05751	1.04615	0.00622324		1.00072	1.00941	1.00467	1.00493	0.00251226		0.999347	0.997678	0.994486	0.99717	0.00142591		1.01029	1.00641	1.01076	1.00915	0.00137672		0.995475	0.99696	0.997596	0.996677	0.00062845
31.8682		1.04843	1.04508	1.05285	1.04878	0.00225068		1.0337	1.04498	1.05284	1.04384	0.00555437		1.00159	1.00782	1.00492	1.00478	0.00179804		1.00071	0.996198	0.994464	0.997125	0.00186293		1.01051	1.0091	1.01051	1.01004	0.000468564		0.994372	0.99699	0.996323	0.995895	0.000785456
32.148		1.04759	1.04665	1.05165	1.04863	0.00153536		1.03269	1.04717	1.06074	1.04686	0.0080992		1.00009	1.00839	1.00122	1.00324	0.00259955		1.00326	0.997084	0.993467	0.997938	0.00285961		1.0116	1.00824	1.01006	1.00997	0.000969531		0.995201	0.997977	0.99614	0.996439	0.000815062
32.5002		1.04813	1.04828	1.05068	1.04903	0.000826538		1.03929	1.04873	1.05943	1.04915	0.00581725		0.998533	1.00776	1.00232	1.00287	0.00267875		1.00124	0.998343	0.995884	0.998488	0.00154694		1.01257	1.00876	1.00837	1.0099	0.00133993		0.993893	0.997432	0.996023	0.995783	0.00102866
32.78		1.04784	1.04981	1.04909	1.04891	0.000572932		1.03827	1.05293	1.06009	1.05043	0.00642087		0.999173	1.00701	1.00167	1.00262	0.00231227		1.00151	0.996196	0.995505	0.997737	0.00189673		1.01163	1.00818	1.00798	1.00926	0.00118604		0.994056	0.997549	0.995942	0.995849	0.0010093
33.0965		1.04683	1.05029	1.04953	1.04888	0.00105012		1.04026	1.0585	1.05928	1.05268	0.00621187		0.998601	1.00877	1.0029	1.00342	0.00294651		0.999934	0.996615	0.99429	0.996946	0.00163759		1.01225	1.00943	1.00633	1.00934	0.00171082		0.990352	0.997156	0.999021	0.99551	0.00263437
33.32		1.04714	1.05062	1.04959	1.04912	0.00103152		1.04012	1.06319	1.05949	1.05427	0.00715534		1.0001	1.00742	1.00227	1.00326	0.00217182		1.00086	0.997918	0.99469	0.997821	0.00178098		1.01278	1.0075	1.00719	1.00915	0.00181305		0.991816	0.998987	1.00009	0.996965	0.00259437
33.674		1.04806	1.05046	1.04997	1.0495	0.000730883		1.04546	1.06293	1.05607	1.05482	0.00508321		1.0009	1.00666	1.00488	1.00415	0.00170098		0.998629	0.997039	0.995611	0.997093	0.000871873		1.01166	1.01047	1.00637	1.0095	0.00160249		0.990756	1.0012	1.00075	0.997568	0.0034083
33.934		1.04715	1.0469	1.048	1.04735	0.000332107		1.04306	1.05527	1.05599	1.05144	0.0041948		0.999188	1.01003	1.00724	1.00549	0.00324997		0.999899	0.994652	0.993977	0.996176	0.00187172		1.00877	1.01223	1.00708	1.00936	0.00151633		0.99205	0.999285	1.00026	0.997199	0.00259009
34.3658		1.04585	1.04916	1.04851	1.04784	0.00101218		1.04678	1.04985	1.05398	1.05021	0.00208574		0.999502	1.01085	1.0071	1.00582	0.00333883		1.00013	0.994254	0.994947	0.996445	0.00185516		1.01187	1.01427	1.00758	1.01124	0.00195763		0.992746	0.998884	1.00347	0.998367	0.00310656
34.5873		1.04826	1.0504	1.04974	1.04946	0.000631363		1.0497	1.04846	1.05295	1.05037	0.00133854		0.999613	1.00997	1.00894	1.00617	0.00329334		0.998869	0.993682	0.992555	0.995035	0.00194434		1.01275	1.0152	1.0087	1.01221	0.00189458		0.993812	1.00059	1.00067	0.998356	0.00227201
34.8465		1.04677	1.05249	1.0514	1.05022	0.00175422		1.04687	1.05	1.05352	1.05013	0.00192288		0.997524	1.01043	1.00801	1.00532	0.00396158		0.999326	0.994514	0.992346	0.995395	0.00206251		1.01403	1.01567	1.0081	1.0126	0.00229696		0.99203	0.998636	1.00134	0.997334	0.00276444
35.1443		1.04695	1.0527	1.05128	1.05031	0.0017291		1.04667	1.04911	1.0538	1.04986	0.00209318		0.997191	1.01065	1.00813	1.00532	0.00413086		0.999244	0.997307	0.993944	0.996832	0.00154839		1.0132	1.01503	1.00752	1.01192	0.00225958		0.992591	0.992444	1.0016	0.995546	0.00302881
35.462		1.0469	1.05596	1.05613	1.053	0.0030474		1.04412	1.04852	1.05507	1.04924	0.00317935		0.999509	1.00721	1.00609	1.00427	0.0024027		1.00034	0.998594	0.993986	0.997641	0.00189589		1.01522	1.01216	1.00905	1.01215	0.00178145		0.991079	0.995676	1.00355	0.996769	0.00364196
35.76		1.04774	1.05344	1.05485	1.05201	0.00217231		1.05069	1.04849	1.05243	1.05054	0.00114015		1.00157	1.00613	1.00755	1.00508	0.00180286		1.00113	1.00467	0.995918	1.00057	0.00254253		1.01303	1.00932	1.00925	1.01053	0.00124758		0.990354	0.996174	0.999299	0.995275	0.00262079
36.0177		1.04464	1.05224	1.05339	1.05009	0.00274408		1.05013	1.04516	1.04956	1.04828	0.00156947		1.00173	1.00436	1.00707	1.00438	0.00154233		0.999884	1.00695	0.998335	1.00172	0.00265253		1.01412	1.00763	1.00841	1.01005	0.00204363		0.991533	0.995834	1.00014	0.995835	0.00248361
36.3763		1.04601	1.04878	1.05139	1.04873	0.00155161		1.0601	1.04123	1.04976	1.05036	0.00545595		1.00337	1.00531	1.00856	1.00575	0.00151452		0.998732	1.00559	0.995123	0.999816	0.00307043		1.01073	1.00846	1.00909	1.00943	0.000679085		0.993565	0.997893	0.998483	0.996647	0.0015506
36.695		1.04812	1.0492	1.05284	1.05005	0.0014293		1.0632	1.04677	1.05077	1.05358	0.00494506		1.00517	1.00656	1.00809	1.0066	0.00084391		0.998412	1.00257	0.993325	0.998101	0.00267266		1.01183	1.00615	1.01118	1.00972	0.00179311		0.993935	1.00187	0.999274	0.99836	0.0023357
36.9933		1.04768	1.04775	1.04897	1.04813	0.000417948		1.07119	1.05148	1.05181	1.05816	0.00651804		1.00538	1.0054	1.00692	1.0059	0.000510315		0.996709	1.00302	0.989824	0.996516	0.00380953		1.0118	1.00691	1.01101	1.00991	0.0015171		0.994921	1.00134	0.997184	0.997815	0.0018794
37.2292		1.04777	1.0485	1.05077	1.04901	0.000903291		1.06208	1.05204	1.05548	1.05653	0.00294421		1.00155	1.00569	1.00661	1.00462	0.00155582		0.994685	0.9999	0.989437	0.994674	0.00302029		1.01113	1.00963	1.01158	1.01078	0.000590327		0.993887	0.999819	0.999869	0.997858	0.00198558
37.548		1.05059	1.05038	1.05086	1.05061	0.000137574		1.05946	1.05057	1.0604	1.05681	0.00313169		1.00299	1.00585	1.00579	1.00488	0.0009434		0.996738	0.999541	0.988244	0.994841	0.00339635		1.00817	1.00866	1.01409	1.0103	0.00189637		0.994972	0.999044	0.999432	0.997816	0.00142665
37.846		1.04974	1.0533	1.05181	1.05161	0.00103044		1.05059	1.04961	1.062	1.05407	0.00397705		1.00374	1.00504	1.00707	1.00528	0.000968989		0.996217	0.999585	0.992756	0.996186	0.00197139		1.00944	1.00939	1.01355	1.0108	0.00137859		0.993617	0.995162	1.00042	0.9964	0.00206007
38.144		1.04785	1.05346	1.05187	1.05106	0.00166894		1.04758	1.05044	1.06466	1.05423	0.00528107		1.00171	1.00353	1.00825	1.0045	0.00194924		0.994751	0.99864	0.994619	0.996003	0.00131872		1.01055	1.01248	1.01255	1.01186	0.000654732		0.99239	0.995061	0.999815	0.995755	0.00217124
38.3775		1.04964	1.05478	1.05358	1.05267	0.00155176		1.04429	1.05145	1.06116	1.0523	0.00488877		1.00167	1.00245	1.00787	1.004	0.00195099		0.993997	0.996424	0.998125	0.996182	0.00119785		1.01214	1.01415	1.01256	1.01295	0.000612473		0.991556	0.992161	1.00168	0.995133	0.00327947
38.9567		1.05173	1.05522	1.05454	1.05383	0.00106702		1.04511	1.05437	1.05868	1.05272	0.00400358		1.00517	1.00265	1.007	1.00494	0.00126047		0.998587	0.995809	0.996039	0.996812	0.000890168		1.01158	1.01231	1.01354	1.01247	0.000572693		0.994501	0.993557	0.998672	0.995577	0.00157144
39.038		1.05057	1.05639	1.05553	1.05417	0.00181409		1.04251	1.0601	1.05437	1.05233	0.00517826		1.00294	1.00517	1.00843	1.00551	0.0015941		0.99792	0.998262	0.994854	0.997012	0.00108336		1.01443	1.01451	1.01204	1.01366	0.000809568		0.991548	0.993653	0.999323	0.994842	0.00232188
39.314		1.05187	1.05781	1.05446	1.05471	0.00171896		1.0453	1.05702	1.04814	1.05015	0.00353094		1.00541	1.00444	1.0071	1.00565	0.00077736		0.998294	0.998742	0.989264	0.995433	0.00308743		1.01347	1.01093	1.00916	1.01119	0.00124978		0.99175	0.99661	1.0017	0.996687	0.00287273
39.5232		1.0509	1.0571	1.05418	1.05406	0.0017899		1.0446	1.04958	1.04639	1.04686	0.001455		1.00644	1.00552	1.00557	1.00584	0.000296667		0.999461	0.996616	0.990227	0.995435	0.00273041		1.00955	1.0106	1.01025	1.01013	0.000308772		0.991603	0.994974	1.0011	0.995893	0.00278005
39.932		1.05032	1.056	1.05615	1.05415	0.00191999		1.04058	1.04985	1.04941	1.04661	0.0030204		1.00561	1.00747	1.0071	1.00673	0.000567181		0.999909	0.999013	0.990658	0.996526	0.00294578		1.00742	1.01165	1.00947	1.00951	0.00122194		0.993011	0.996069	1.00048	0.99652	0.00216807
40.2075		1.0462	1.05639	1.05715	1.05325	0.00352859		1.042	1.04907	1.04821	1.04643	0.00222652		1.00341	1.00459	1.00618	1.00472	0.000802398		0.997061	0.995407	0.98841	0.993626	0.00265137		1.00679	1.01035	1.00892	1.00869	0.0010322		0.991801	0.995027	1.00428	0.997035	0.00373845
40.5733		1.04652	1.05526	1.05883	1.05353	0.00365655		1.04198	1.04507	1.05258	1.04654	0.00314753		1.00309	1.00396	1.00687	1.00464	0.00114184		0.995937	0.993535	0.989837	0.993103	0.00177403		1.00436	1.00911	1.01184	1.00844	0.00218784		0.993437	0.994025	1.00365	0.997038	0.00331144
40.9402		1.04713	1.05182	1.06083	1.05326	0.00401832		1.04165	1.0533	1.05149	1.04881	0.00361823		0.998846	1.00524	1.00639	1.00349	0.00234658		0.996296	0.996371	0.994073	0.99558	0.000753931		1.00616	1.0114	1.01265	1.01007	0.00198895		0.995785	0.992705	1.0023	0.996929	0.00282734
41.124		1.04535	1.05097	1.0611	1.05248	0.00460638		1.04094	1.05928	1.05227	1.05083	0.00534252		0.996854	1.00296	1.00599	1.00194	0.00268796		0.996346	1.00036	0.993667	0.996792	0.00194617		1.00935	1.01247	1.01026	1.01069	0.000924326		0.995649	0.994623	1.00318	0.997816	0.00269642
41.3757		1.04418	1.05132	1.0586	1.05137	0.00416471		1.04639	1.05512	1.0506	1.0507	0.00252096		0.99661	1.00307	1.00399	1.00122	0.00232166		0.998117	1.00148	0.993182	0.997594	0.00240987		1.01043	1.00774	1.01061	1.00959	0.000927251		0.995331	0.994955	1.00064	0.996976	0.00183592
41.6733		1.04483	1.05032	1.05634	1.0505	0.003324		1.04816	1.05389	1.05373	1.05193	0.00188411		0.99724	1.00835	1.00687	1.00415	0.00348362		0.997736	1.003	0.994482	0.998406	0.00248182		1.01313	1.00841	1.00862	1.01006	0.00153968		0.995514	0.99423	0.998305	0.996016	0.00120288
41.9945		1.04511	1.05066	1.05483	1.0502	0.00281464		1.05493	1.05657	1.0506	1.05403	0.00178208		0.997482	1.00715	1.00702	1.00389	0.0032024		1.00003	1.00168	0.995325	0.999012	0.00190449		1.01613	1.00826	1.00647	1.01029	0.00296687		0.995254	0.997434	0.997456	0.996715	0.00073014
42.2923		1.04483	1.05398	1.05461	1.05114	0.00315875		1.05811	1.05558	1.05442	1.05604	0.00108993		0.99841	1.00713	1.00737	1.0043	0.0029477		1.00249	0.999172	0.9924	0.998021	0.00296959		1.01702	1.00873	1.00552	1.01042	0.00342657		0.995219	0.998049	0.997258	0.996842	0.000842867
42.6617		1.0495	1.05289	1.05449	1.05229	0.00146959		1.05959	1.0539	1.05397	1.05582	0.00188406		1.00053	1.00998	1.00725	1.00592	0.00280689		1.00424	1.00144	0.990078	0.998584	0.00432931		1.01492	1.0079	1.00679	1.00987	0.00254681		0.997409	0.998392	0.997034	0.997612	0.000404855
42.9842		1.04934	1.0545	1.05407	1.05264	0.00165162		1.05365	1.0615	1.05399	1.05638	0.00256302		1.00162	1.00912	1.00858	1.00644	0.00241415		1.00321	0.999017	0.990545	0.997591	0.0037252		1.01483	1.01044	1.00647	1.01058	0.00241313		0.996601	0.999569	0.99805	0.998073	0.000856681
43.3067		1.05009	1.05438	1.0547	1.05306	0.00148659		1.04704	1.05863	1.05636	1.05401	0.00354634		0.999939	1.00314	1.008	1.00369	0.00234336		1.00346	1.00225	0.993276	0.999663	0.00321242		1.01497	1.01001	1.00658	1.01052	0.00243688		0.99554	1.00035	0.997974	0.997955	0.00138905
43.654		1.04893	1.05394	1.05444	1.05244	0.00176026		1.0437	1.05935	1.05355	1.0522	0.00456693		1.00028	1.00373	1.00365	1.00255	0.00113695		1.00218	1.00332	0.995739	1.00041	0.0023591		1.0135	1.01197	1.00489	1.01012	0.00265156		0.994952	0.997522	0.997754	0.996743	0.000897907
43.8795		1.0485	1.05391	1.05377	1.05206	0.00177841		1.04249	1.0575	1.05251	1.05083	0.00441322		0.999362	1.0032	1.00257	1.00171	0.00118918		1.00177	1.00459	0.998173	1.00151	0.00185744		1.01074	1.00972	1.0067	1.00905	0.00121245		0.994356	0.999484	0.996449	0.996763	0.00148864
44.2273		1.04848	1.05454	1.05243	1.05182	0.00177527		1.0444	1.05714	1.0517	1.05108	0.00369202		0.999817	1.00065	1.0044	1.00162	0.00140878		1.00137	1.00013	0.998832	1.00011	0.000731499		1.01158	1.0072	1.00698	1.00859	0.00149817		0.992475	0.998937	0.994703	0.995372	0.00189495
44.6255		1.04878	1.05493	1.05352	1.05241	0.0018603		1.04793	1.05293	1.05088	1.05058	0.00144969		0.999053	1.00176	1.00526	1.00203	0.00179703		1.00207	0.99984	0.996777	0.999564	0.00153523		1.01205	1.00744	1.00855	1.00935	0.00138905		0.993154	0.998438	0.996262	0.995951	0.00153308
44.6		1.04933	1.0559	1.0548	1.05334	0.00203281		1.05149	1.05043	1.04996	1.05063	0.000453149		0.999852	1.00404	1.00508	1.00299	0.00159784		1.00167	0.996864	0.994985	0.997838	0.00198925		1.01139	1.00923	1.00899	1.00987	0.000762974		0.99428	1.00086	0.996978	0.997374	0.00191096
44.998		1.05065	1.05622	1.05596	1.05428	0.00181428		1.05094	1.04843	1.05459	1.05132	0.00179032		1.00092	1.00449	1.00621	1.00387	0.001559		1.00433	0.997091	0.99313	0.998185	0.00328032		1.00956	1.00895	1.0105	1.00967	0.00045186		0.994111	1.00318	0.998362	0.998549	0.00261829
45.2707		1.05056	1.05366	1.05532	1.05318	0.00139363		1.04801	1.04307	1.05596	1.04901	0.00375476		1.00237	1.00395	1.00678	1.00437	0.00128909		1.00056	0.998596	0.994223	0.997794	0.00187363		1.01073	1.01077	1.0114	1.01096	0.000215841		0.993208	1.0016	0.999266	0.998024	0.00250031
45.7215		1.04931	1.05491	1.05684	1.05369	0.00225669		1.04404	1.03477	1.05517	1.04466	0.00589536		0.999855	1.00341	1.00494	1.00273	0.00150582		0.999991	1.00064	0.992647	0.997761	0.00256358		1.0108	1.01067	1.01134	1.01094	0.000204646		0.993637	1.00056	1.0007	0.998298	0.00233094
45.9433		1.04917	1.05106	1.0581	1.05278	0.00271877		1.04761	1.03356	1.05575	1.04564	0.00647922		1.00165	1.00369	1.00444	1.00326	0.000833731		0.996727	1.00312	0.991929	0.997258	0.00324068		1.01109	1.01031	1.01092	1.01077	0.000235284		0.99317	1.00094	1.001	0.998369	0.00259926
46.2417		1.05029	1.05218	1.05696	1.05314	0.00198789		1.04685	1.04088	1.05142	1.04638	0.00305204		1.00245	1.00449	1.00241	1.00312	0.000686085		0.995952	1.00403	0.991214	0.997064	0.00373988		1.01169	1.01082	1.01291	1.01181	0.000607914		0.991459	0.999637	1.00128	0.997457	0.00303627
46.332		1.05063	1.05371	1.05753	1.05396	0.00199542		1.05299	1.03439	1.04926	1.04555	0.00568069		1.00209	1.00138	1.00416	1.00254	0.000834038		0.993895	1.00166	0.991483	0.995678	0.00306897		1.01138	1.01195	1.01145	1.01159	0.000176765		0.992174	0.998867	1.00027	0.997103	0.00249741
46.8383		1.05263	1.05651	1.0577	1.05562	0.00153033		1.05876	1.03806	1.0496	1.0488	0.00598822		1.00093	1.00245	1.00412	1.0025	0.000921317		0.996154	0.99843	0.988188	0.994257	0.00310501		1.01217	1.01247	1.00986	1.0115	0.000824794		0.992114	0.998965	1.00109	0.997389	0.00270775
47.321		1.05352	1.05559	1.05877	1.05596	0.00152606		1.0633	1.04375	1.04689	1.05131	0.00606239		1.00137	1.00424	1.00324	1.00295	0.000841592		0.99323	1.00277	0.992509	0.996169	0.00330624		1.01291	1.01263	1.01249	1.01268	0.000124554		0.994905	0.999598	1.00161	0.998703	0.00198565
47.5145		1.05544	1.05686	1.05602	1.05611	0.000414102		1.05981	1.03828	1.04709	1.04839	0.00624746		0.998765	1.0038	1.00276	1.00177	0.00153476		0.997604	1.00319	0.995642	0.998811	0.00226039		1.01038	1.01494	1.01114	1.01215	0.00140907		0.995189	0.997377	1.00087	0.997811	0.00165394
47.68		1.05584	1.05667	1.05734	1.05662	0.00043401		1.06223	1.03495	1.05114	1.04944	0.00792038		0.997932	1.0049	1.00513	1.00265	0.00236221		0.997374	1.00532	0.996631	0.999774	0.00277952		1.00972	1.01423	1.00966	1.0112	0.00151108		0.994211	0.997939	1.00158	0.99791	0.00212776
47.978		1.05379	1.0562	1.05643	1.05547	0.000842199		1.0576	1.03858	1.05391	1.05003	0.00582466		0.99768	1.00598	1.00613	1.00326	0.00279236		0.996085	1.00596	0.996675	0.999574	0.00319831		1.00949	1.01084	1.01055	1.01029	0.000409577		0.994634	0.99872	1.00172	0.998359	0.0020548
48.195		1.05198	1.05669	1.05662	1.05509	0.00155905		1.05399	1.03689	1.05639	1.04909	0.00613922		0.998451	1.00616	1.00564	1.00342	0.00248672		0.997027	1.0052	0.999733	1.00065	0.00240305		1.00833	1.00965	1.01135	1.00978	0.000875229		0.994165	0.997078	1.00158	0.997609	0.00215795
48.6827		1.05205	1.05807	1.05355	1.05456	0.0018083		1.05023	1.03684	1.06016	1.04908	0.00675811		1.00125	1.00476	1.00639	1.00413	0.00151503		0.998526	1.00177	0.998885	0.999727	0.00102659		1.00598	1.01112	1.01042	1.00917	0.00161098		0.988867	0.997984	1.00267	0.996507	0.00405237
48.8993		1.05132	1.05806	1.0548	1.05473	0.00194368		1.04486	1.04619	1.05291	1.04799	0.00249046		1.00472	1.00848	1.00644	1.00655	0.00108633		0.995164	0.999605	0.998886	0.997885	0.00137621		1.00837	1.00953	1.01087	1.00959	0.000723677		0.990963	0.996608	1.00217	0.996579	0.00323427
49.335		1.04964	1.05848	1.0541	1.05408	0.00255219		1.03654	1.04788	1.05608	1.04683	0.00566719		1.00602	1.00835	1.00868	1.00768	0.000835394		0.995058	0.998124	0.996191	0.996458	0.000895098		1.00813	1.00835	1.01174	1.00941	0.0011681		0.993613	0.993726	1.00274	0.996695	0.00302528
49.5787		1.05067	1.05878	1.05426	1.05457	0.00234557		1.03946	1.04776	1.05982	1.04901	0.00591035		1.00626	1.01071	1.00805	1.00834	0.00129095		0.997554	0.997686	0.993168	0.996136	0.00148453		1.00975	1.0083	1.01393	1.01066	0.00168987		0.992415	0.993044	1.00201	0.995824	0.00310018
49.8495		1.05147	1.05736	1.05459	1.05448	0.00170107		1.03419	1.04961	1.05374	1.04585	0.00595042		1.00643	1.00932	1.00961	1.00845	0.00101609		0.994912	0.996221	0.993378	0.994837	0.000821611		1.00854	1.00916	1.01308	1.01026	0.00142269		0.995685	0.993545	0.999558	0.996263	0.00175979
50.008		1.05075	1.05806	1.05453	1.05445	0.00211063		1.03501	1.0496	1.05338	1.046	0.0056012		1.00412	1.00887	1.01145	1.00814	0.00214719		0.994877	0.994636	0.992573	0.994029	0.000731085		1.01087	1.00841	1.00946	1.00958	0.000714014		0.997835	0.991565	0.997842	0.995747	0.00209131
50.3338		1.05016	1.05877	1.05606	1.055	0.00254212		1.03827	1.05172	1.06712	1.05237	0.00833481		1.00068	1.00439	1.01127	1.00545	0.0030997		0.996665	0.993872	0.989907	0.993481	0.00196045		1.01079	1.00942	1.01038	1.01019	0.000407554		0.996835	0.994884	0.998728	0.996816	0.00110976
50.6317		1.04988	1.06012	1.05622	1.0554	0.00298419		1.04206	1.04632	1.06568	1.05135	0.00726985		0.998391	1.0039	1.00899	1.00376	0.00306103		0.996969	0.992056	0.994342	0.994456	0.0014194		1.00959	1.00806	1.00952	1.00905	0.000498386		0.994689	0.996219	0.994967	0.995292	0.000470735
51.1005		1.04924	1.06149	1.0573	1.05601	0.0035968		1.04329	1.04816	1.05632	1.04925	0.00380086		1.00052	1.00365	1.00731	1.00382	0.00196405		0.994121	0.991625	0.994975	0.993573	0.001005		1.01033	1.00795	1.00413	1.00747	0.00180345		0.997054	0.996111	0.995916	0.99636	0.000351253
51.1127		1.04935	1.0609	1.05861	1.05628	0.00352988		1.048	1.04787	1.05928	1.05172	0.00378028		0.998252	1.00577	1.00601	1.00334	0.00254537		0.997225	0.994683	0.994731	0.995546	0.000839593		1.01366	1.00981	1.00663	1.01004	0.00203195		0.992207	0.996839	0.996173	0.995073	0.00144565
51.4963		1.04933	1.06028	1.06022	1.05661	0.00363997		1.0464	1.05254	1.05309	1.05068	0.0021462		0.996637	1.00879	1.00333	1.00292	0.00351482		0.999791	0.995829	0.995107	0.996909	0.00145589		1.01405	1.00918	1.00843	1.01055	0.00176168		0.991757	0.997995	0.994837	0.994863	0.00180088
51.881		1.05036	1.06163	1.05977	1.05725	0.00348887		1.05145	1.04514	1.0463	1.04763	0.00193766		0.999161	1.00981	1.00188	1.00362	0.00319424		1.00105	0.997444	0.996252	0.998249	0.00144231		1.01064	1.00905	1.00849	1.00939	0.000643352		0.991041	0.997039	0.993072	0.993717	0.00176128
52.325		1.05201	1.06059	1.06037	1.05766	0.00282535		1.05622	1.0517	1.04153	1.04982	0.0043434		1	1.00883	0.999931	1.00292	0.00295492		1.00365	0.999242	0.99495	0.999281	0.00251172		1.01145	1.01136	1.01006	1.01096	0.000446916		0.990585	0.994637	0.993819	0.993013	0.00123708
52.3307		1.05295	1.05658	1.05701	1.05551	0.0012854		1.05122	1.04846	1.04756	1.04908	0.00110036		1.00088	1.00932	1.0006	1.0036	0.0028586		1.00569	0.99698	0.994004	0.99889	0.0035051		1.01046	1.01216	1.01582	1.01282	0.00158178		0.988736	0.993888	0.994364	0.992329	0.00180175
52.7165		1.05226	1.05793	1.05677	1.05565	0.00172903		1.04682	1.04746	1.0494	1.04789	0.000775478		1.00027	1.00833	1.00051	1.00304	0.00264773		1.00489	0.995829	0.994677	0.998465	0.0032298		1.00477	1.01015	1.01457	1.00983	0.002835		0.990581	0.996222	0.995026	0.993943	0.00171605
53.1627		1.05224	1.05775	1.05868	1.05622	0.00201243		1.0469	1.04434	1.05434	1.04853	0.00300094		1.00341	1.00559	1.00119	1.0034	0.00126899		1.00469	0.996593	0.99214	0.997808	0.00367391		1.00349	1.01156	1.01251	1.00919	0.00286251		0.991616	0.997856	0.995816	0.995096	0.00183696
53.3718		1.0512	1.05631	1.05806	1.05519	0.00205971		1.04338	1.04593	1.05929	1.04953	0.00493162		1.0004	1.00474	1.00582	1.00365	0.0016576		1.00179	0.99748	0.993495	0.997588	0.00239504		1.00479	1.01293	1.01303	1.01025	0.00273182		0.991945	0.998837	0.997527	0.996103	0.00211287
53.88		1.0501	1.05629	1.05695	1.05445	0.00217903		1.04402	1.04232	1.06363	1.04999	0.00683938		0.999093	1.0048	1.00601	1.0033	0.00213283		1.0018	0.997364	0.99312	0.99743	0.00250716		1.00442	1.01214	1.01056	1.00904	0.00235438		0.991295	1.00085	0.998965	0.997037	0.0029219
53.9078		1.05129	1.05985	1.06105	1.0574	0.0030728		1.04138	1.05127	1.06337	1.05201	0.00636006		0.994421	1.00418	1.0041	1.0009	0.0032397		0.999048	1.00246	0.993176	0.998226	0.00271015		1.00424	1.01285	1.01039	1.00916	0.0025591		0.991444	1.00315	0.998578	0.997725	0.00340631
54.145		1.05288	1.059	1.06085	1.05757	0.00240874		1.04764	1.05185	1.06839	1.05596	0.00633248		0.994998	1.00396	1.00287	1.00061	0.00282367		1.00001	1.00419	0.990568	0.998255	0.00402823		1.00854	1.01076	1.00932	1.00954	0.000651663		0.991432	1.00183	0.998296	0.997185	0.00305148
54.534		1.05152	1.05769	1.05777	1.05566	0.00206925		1.04756	1.05111	1.06712	1.05526	0.00601584		0.994723	1.00623	1.00342	1.00146	0.00346351		0.997534	1.00274	0.990972	0.997083	0.00340535		1.00878	1.01102	1.01114	1.01031	0.000768531		0.990683	1.00021	0.998778	0.996556	0.00296541
54.9853		1.05365	1.05917	1.05758	1.0568	0.00164064		1.04666	1.04621	1.06081	1.05123	0.00479281		0.993935	1.00566	0.99912	0.999571	0.00339191		0.99892	1.00089	0.987243	0.995684	0.00425877		1.00819	1.00822	1.00714	1.00785	0.000355428		0.990605	1.00013	0.995872	0.995536	0.00275525
55.2533		1.05214	1.05904	1.05445	1.05521	0.00202668		1.04285	1.04905	1.0581	1.05	0.00442688		0.997057	1.00685	0.998913	1.00094	0.00300421		0.996998	1.00105	0.987053	0.995033	0.00415734		1.00999	1.00595	1.00675	1.00756	0.00123596		0.994305	1.00045	0.998814	0.997858	0.00183812
55.521		1.05392	1.05627	1.05263	1.05428	0.00106532		1.04506	1.04029	1.05353	1.0463	0.00387113		0.999796	1.0062	1.00069	1.00223	0.00200253		0.998968	0.998871	0.986431	0.994757	0.00416293		1.01057	1.00712	1.00402	1.00724	0.00188982		0.994365	1.00099	0.99786	0.997738	0.00191306
55.7883		1.05238	1.0584	1.05077	1.05385	0.00232202		1.03968	1.03608	1.04928	1.04168	0.00393801		1.00008	1.0054	1.00238	1.00262	0.00154262		0.995843	0.996075	0.986651	0.992856	0.00310328		1.00831	1.00818	1.00403	1.00684	0.00140594		0.992736	0.998425	0.998189	0.99645	0.00185825
56.1493		1.05383	1.06348	1.05196	1.05642	0.00356791		1.04188	1.0412	1.05337	1.04548	0.00394611		0.999222	1.00528	1.00349	1.00267	0.00179776		0.998169	0.995132	0.989579	0.994293	0.00251502		1.00966	1.01018	1.00389	1.00791	0.00201576		0.993439	0.998735	0.998741	0.996971	0.00176639
56.322		1.05321	1.06084	1.05208	1.05537	0.0027498		1.0437	1.05225	1.05212	1.04935	0.00282902		1.00202	1.00619	1.00477	1.00433	0.0012242		0.997728	0.994276	0.990437	0.994147	0.00210594		1.01144	1.00959	1.0072	1.00941	0.00122942		0.992294	0.998997	1.00061	0.997299	0.00254511
56.5567		1.05641	1.0584	1.05685	1.05722	0.000602949		1.03832	1.05016	1.04911	1.04586	0.00378489		0.999843	1.00533	1.00711	1.00409	0.00218739		0.997557	0.993034	0.990085	0.993559	0.0021727		1.01044	1.01207	1.00589	1.00947	0.00184707		0.989832	1.00248	0.997664	0.996658	0.00368461
57.0772		1.05403	1.05892	1.05533	1.05609	0.0014598		1.0353	1.05323	1.05477	1.04776	0.00624949		0.998853	1.00336	1.00644	1.00288	0.00220394		0.994526	0.994402	0.993331	0.994087	0.000379272		1.01186	1.00969	1.00601	1.00919	0.00170703		0.989686	1.00017	0.999898	0.996585	0.00345033
57.28		1.05502	1.05523	1.0577	1.05598	0.000859729		1.04253	1.05846	1.04783	1.04961	0.00468449		0.997874	1.00384	1.00622	1.00265	0.00248206		0.995018	0.996448	0.993791	0.995086	0.000767657		1.01441	1.01012	1.0066	1.01038	0.00225935		0.990264	1.00175	1.0018	0.997936	0.00383561
57.7713		1.05446	1.05122	1.056	1.05389	0.00141094		1.04505	1.0468	1.04936	1.04707	0.0012522		0.998586	1.00192	1.00478	1.00176	0.00178997		0.9936	0.997245	0.991587	0.994144	0.00165581		1.01351	1.00759	1.0084	1.00983	0.00185415		0.990048	1.0017	0.999918	0.997222	0.00362363
58.006		1.05276	1.05274	1.05629	1.05393	0.00117886		1.04514	1.03925	1.05296	1.04578	0.00397178		0.998711	1.0019	1.00468	1.00176	0.0017253		0.994677	0.997743	0.992915	0.995112	0.00141072		1.01221	1.00861	1.00564	1.00882	0.00189984		0.991449	1.00017	1.00002	0.997213	0.00288254
58.175		1.05121	1.05365	1.05278	1.05255	0.000713164		1.04927	1.04026	1.05898	1.0495	0.00540606		0.998211	1.00341	1.00241	1.00135	0.00159334		0.994651	0.997683	0.992061	0.994799	0.00162462		1.01016	1.00674	1.0086	1.0085	0.000990284		0.992766	0.995931	0.99847	0.995722	0.00164997
58.5713		1.04921	1.05485	1.05459	1.05288	0.00183894		1.05482	1.04152	1.05546	1.0506	0.00454268		0.994614	1.00336	1.00375	1.00057	0.00298129		0.997283	0.99614	0.99066	0.994694	0.00204389		1.00696	1.00941	1.00912	1.0085	0.000773351		0.991877	0.997279	0.997061	0.995406	0.00176567
58.706		1.04971	1.05571	1.05438	1.05327	0.00181975		1.04834	1.03561	1.06055	1.04817	0.00720129		0.998133	1.00362	1.00548	1.00241	0.00220558		1.00263	0.997653	0.990125	0.996804	0.00363578		1.00771	1.01046	1.00875	1.00898	0.000803006		0.994829	0.995144	0.994844	0.994939	0.000102472
59.004		1.05014	1.05501	1.05755	1.05423	0.00217372		1.03729	1.04045	1.05643	1.04472	0.00592544		0.995067	1.00384	1.00638	1.00176	0.00342662		1.00413	0.996673	0.989694	0.996833	0.00416882		1.00644	1.01183	1.00802	1.00876	0.00160159		0.993734	0.995247	0.995637	0.994873	0.000580328
59.2688		1.05065	1.05576	1.05385	1.05342	0.00149322		1.04004	1.04063	1.05367	1.04478	0.00444868		0.993042	1.00569	1.00799	1.00224	0.00464724		1.00438	0.997496	0.98872	0.996865	0.00453117		1.00726	1.01091	1.009	1.00906	0.0010539		0.993552	0.995965	0.995684	0.995067	0.000761596
59.6667		1.04993	1.05701	1.05718	1.05471	0.00239046		1.0378	1.04432	1.05253	1.04488	0.00426313		0.994236	1.00547	1.00934	1.00301	0.00452901		1.00577	0.997293	0.988884	0.997314	0.00487333		1.00962	1.01246	1.00784	1.00998	0.0013452		0.99304	0.995533	0.995714	0.994762	0.000862965
Fig.8(f)
	Area Under the Curve (AUC)
	AKAP1^TM-mVenus-tPT2A-"EndoB1"-sLuc
BRET Sensor:		"EndoB1"			"EndoB1^CT (1-269)"			"EndoB1^L227D"			"EndoB1^H0 (^5-30)"			"EndoB1^H1i (^69-88)"			"EndoB1^H0 (^5-30)^H1i (^69-88)"
Recruiter:		OMM-FRB-ECFP W66A			OMM-FRB-ECFP W66A			OMM-FRB-ECFP W66A			OMM-FRB-ECFP W66A			OMM-FRB-ECFP W66A			OMM-FRB-ECFP W66A
Enzyme:		iRFP-FKBP-BcPI-PLC^3A			iRFP-FKBP-BcPI-PLC^3A			iRFP-FKBP-BcPI-PLC^3A			iRFP-FKBP-BcPI-PLC^3A			iRFP-FKBP-BcPI-PLC^3A			iRFP-FKBP-BcPI-PLC^3A
Normalization:		Active / Inactive Enzyme			Active / Inactive Enzyme			Active / Inactive Enzyme			Active / Inactive Enzyme			Active / Inactive Enzyme			Active / Inactive Enzyme
n = 3		AUC			AUC			AUC			AUC			AUC			AUC
Replicate #1		2.92408			2.92857			0.24741			1.00723			-0.0142883			0.452635
Replicate #2		3.05893			2.91327			0.327162			0.956035			0.274582			0.780131
Replicate #3		3.10113			3.36351			-0.036747			0.913421			0.336621			0.731327
		Average	STDEV		Average	STDEV		Average	STDEV		Average	STDEV		Average	STDEV		Average	STDEV
		3.02804	0.0533905		3.06845	0.147596		0.179275	0.110437		0.958895	0.0271178		0.198971	0.108123		0.654698	0.102009

## Sheet: Supplementary Fig.1
Supplementary Fig.1(b)
Representative Trace (n = 1)
Time [min]	Mitochondrial Channel
	(Average Pixel Intensity)
-0.75	286.076
-0.5	252.896
-0.25	248.462
0	259.284
0.25	392.962
0.5	572.242
0.75	667.418
1	849.919
1.25	979.315
1.5	1193.38
1.75	1356.47
2	1636.66
2.25	1821.9
2.5	2056.41
2.75	2265.49
3	2407.23
3.25	2407.97
3.5	2503.93
3.75	2644.6
4	2598.89
4.25	2594.36
4.5	2636.41
4.75	2631.7
5	2644.07
5.25	2658.45
5.5	2654.8

## Sheet: Supplementary Fig.4
Supplementary Fig.4(b)
Representative Trace (n = 1)
Time [min]	TMRM
	(Average Pixel Intensity)
-0.75	17.971
-0.5	17.893
-0.25	18.143
0	19.1
0.25	19.542
0.5	19.15
0.75	18.824
1	19.133
1.25	18.828
1.5	18.572
1.75	18.53
2	18.426
2.25	18.635
2.5	18.693
2.75	19.134
3	18.773
3.25	19.059
3.5	18.844
3.75	18.508
4	18.789
4.25	18.899
4.5	18.776
4.75	18.221
5	18.713
5.25	19.021
5.5	19.245
5.75	19.149
6	18.994
6.25	19.09
6.5	18.947
6.75	18.936
7	18.842
7.25	18.401
7.5	18.351
7.75	18.187
8	18.64
8.25	19.095
8.5	18.948
8.75	19.179
9	18.89
9.25	19.06
9.5	19.404
9.75	19.254
10	19.282
10.25	19.486
10.5	19.328
10.75	19.323
11	19.416
11.25	19.302
11.5	19.494
11.75	19.492
12	19.36
12.25	19.616
12.5	19.527
12.75	19.622
13	19.576
13.25	19.514
13.5	19.445
13.75	19.218
14	19.121
14.25	19.45
14.5	19.311
14.75	19.53
15	19.581
15.25	19.561
15.5	19.635
15.75	19.356
16	19.526
16.25	19.687
16.5	19.508
16.75	19.735
17	19.517
17.25	19.663
17.5	12.743
17.75	11.213
18	10.5
18.25	9.955
18.5	9.766
18.75	9.507
19	9.386
19.25	9.223
19.5	9.132

## Sheet: Supplementary Fig.5
Supplementary Fig.5(b)
Representative Trace (n = 1)
Time [min]	CEPIA2-mt
	(Average Pixel Intensity)
-0.75	8.67
-0.5	8.648
-0.25	8.774
0	8.928
0.25	9.451
0.5	8.984
0.75	9.205
1	9.348
1.25	8.596
1.5	8.686
1.75	8.817
2	8.787
2.25	8.796
2.5	8.636
2.75	8.395
3	8.611
3.25	8.405
3.5	8.604
3.75	8.271
4	8.205
4.25	8.203
4.5	8.268
4.75	8.127
5	8.384
5.25	8.593
5.5	8.791
5.75	8.781
6	8.7
6.25	8.716
6.5	8.367
6.75	8.801
7	9.06
7.25	8.92
7.5	8.871
7.75	8.609
8	8.9
8.25	8.965
8.5	9.241
8.75	8.814
9	8.697
9.25	8.471
9.5	8.742
9.75	8.326
10	7.867
10.25	8
10.5	10.648
10.75	8.177
11	8.742
11.25	8.64
11.5	8.444
11.75	7.758
12	7.705
12.25	6.97
12.5	8.071
12.75	8.211
13	8.433
13.25	8.521
13.5	7.955
13.75	7.732
14	7.674
14.25	7.767
14.5	7.687
14.75	8.368
15	7.769
15.25	7.888
15.5	6.147
15.75	5.867
16	6.041
16.25	5.74
16.5	5.21
16.75	5.015
17	4.662
17.25	4.356
17.5	4.378
17.75	4.201
18	4.322
18.25	4.391
18.5	4.345
18.75	4.505
19	4.443
19.25	4.262
19.5	4.342

## Sheet: Supplementary Fig.8
Supplementary Fig.8(c)
mEGFP-MmPKDC1a membrane density
+ 5% PI	+ 5% DAG
0.0092	0.07962
0.01144	0.07865
0.01235	0.08125
0.01107	0.08198
0.00907	0.07045
0.00654	0.07077
0.00356	0.07678
0.00856	0.06391
0.00974	0.06749
0.01144	0.07544
0.00665	0.0927
0.01181	0.05467
0.00161	0.06239
0.00156	0.06157
0.00293	0.06901
0.00165	0.06688
0.0047	0.06828
0.00481	0.05723
0.00725	0.06062
0.00646	0.05419
0.0054	0.05194
0.00228	0.06578
0.00128	0.06699
0.00647	0.06819
0.00676	0.07143
0.0042	0.06878
0.00171	0.06545
0.00571	0.06182
0.0062	0.05194
0.00586	0.06139
0.00264
Supplementary Fig.8(e)
mEGFP-MmPKDC1a membrane density
+ 5% PI	5%DAG
0.007237	0.171409
0.009345	0.110812
0.02192	0.135081
0.014851	0.10044
0.004201	0.08744
0.010468	0.069281
0.008718	0.069353
0.008052	0.071439
0.009566	0.09554
0.017571	0.130825
0.014115	0.053971
0.022176	0.095059
0.011744	0.148361
0.031054	0.04993
0.079055	0.118877
0.012171	0.04273
0.009501	0.076014
0.003621	0.132287
0.01818	0.068356
0.01068	0.108486
0.016883	0.104214
0.022542	0.050616
0.014313	0.038611
0.025541	0.054842
0.012078	0.138758
0.007626	0.053306
0.006387	0.076904
0.014929	0.084413
0.003077	0.157891
0.006973	0.161726
0.002429	0.176229
0.001423	0.152378
0.002482	0.120714
0.007485	0.07335
0.009376	0.007652
0.026447	0.031383
0.014083	0.067589
0.002463	0.038345
0.022725	0.027081
0.005904	0.124974
0.010458	0.061467
0.003392	0.048421
0.000501	0.093957
0.000163	0.093481
0.000365	0.093567
0.004664	0.145445
0.003451	0.073379
0.002007	0.072687
0.013022	0.081422
0.004983	0.090964
0.018183	0.119943
0.019961	0.085833
0.006497	0.098689
0.014911	0.109268
0.004392	0.144266
0.003488	0.117893
0.002967	0.057022
0.005837	0.108741
0.000724	0.071748
	0.070318
	0.064072
Supplementary Fig.8(g)
mEGFP-MmPKDC1a membrane density
BcPI-PLC	BcPI-PLCH32A
0.228316	0.004313
0.214269	0.004154
0.22586	0.002161
0.282634	0.002759
0.294531	0.001955
0.371803	0.003151
0.273213	0.003606
0.50309	0.004307
0.402166	0.003762
0.273789	0.005688
0.288134	0.005648
0.263887	0.00559
0.290066	0.005177
0.29608	0.003484
0.248482	0.005214
0.225869	0.006018
0.220799	0.005152
0.29443	0.003328
0.193075	0.004687
0.196292	0.005383
0.209517	0.00516
0.307168	0.008073
0.290168	0.007787
0.329867	0.008819
0.314473	0.006478
0.393651	0.003082
0.309177	0.005633
0.286145	0.001804
0.21575	0.004148
0.273262
0.263519
0.257442
0.260144
0.245893
0.223784
0.246321
0.215646
0.223376
0.254854
Supplementary Fig.8(h)
Fold change in tube radius
BcPI-PLC	BcPI-PLCH32A
1.49267	0.864911
1.33674	0.989033
1.22317	1.1644
1.2863	0.951877
1.60437	0.955566
1.00151	1.08787
1.37098	1.10093
1.24711	0.767537
1.35684	0.741269
1.36929	0.799594
1.37721	0.798499
1.3637	0.790912
1.59918	0.973003
1.26763	0.91537
1.38964	0.853741
2.02086	0.866723
1.79105	1.01945
1.32209	0.893251
1.59041	0.791546
1.59177	0.692387
1.15114	1.01956
1.61273	0.88622
1.18173	0.897488
1.30517	0.926384
1.37058	0.824255
1.12856	0.98316
0.964568
1.3238
1.18813
2.19095
2.11889
1.94391
1.49429
1.30083
1.57553
1.37956
1.69885
Supplementary Fig.8(j)
Drp1-mEGFP membrane density
Bilayer	Tubes
0.00043	0.14138
0.00252	0.08818
0.00347	0.08417
0.00328	0.1271
0.00341	0.0907
0.00306	0.09523
0.00158	0.07275
0.0035	0.0741
0.00256	0.09468
0.0041	0.05282
0.00259	0.07807
0.0045	0.06278
0.00292	0.08205
0.00304	0.06423
0.00466	0.05398
0.00283	0.0105
0.00274	0.05171
0.00121	0.05455
0.00191	0.03733
0.00277	0.06533
0.00056	0.03473
0.00101	0.03257
	0.09489
	0.04998
	0.13991
	0.02913
	0.03188
	0.02114
	0.01415
	0.0112
	0.01141
	0.07953
	0.02088
	0.02624
	0.06003
	0.01377
	0.0462
	0.00692
	0.01682
	0.0044
	0.0021
	0.00615
	0.03734
	0.04024
	0.01215
	0.00706
	0.0519
	0.01498

## Sheet: Supplementary Fig.10
Supplementary Fig.10(e)
EndoB2 (N-BAR)-mEGFP Membrane Density on 15% CL + 5% DAG								EndoB2 (N-BAR)-mEGFP Membrane Density on 15%CL + 5% PI
Tube radius (nm)					Bilayer			Tube radius (nm)					Bilayer
<15nm	15-20nm	20-25nm	25-30nm	>30nm				<15nm	15-20nm	20-25nm	25-30nm	>30nm
2.01343	0.577824	0.247741	0.0622885	0.165147	0.164483			0.794709	0.00514065	0.0355949	0.0213177	0.167065	0.0571105
1.42297	0.784436	0.0856193	0.155866	0.227141	0.171368			0.574427	0.338046	0.0497098	0.159381	0.0117377	0.0510057
0.626355	0.392642	0.335123	0.315959	0.53586	0.148019			0.557897	0.112381	0.0630662		0.241301	0.0538153
1.18833	1.20643	0.210783		0.0528841	0.156232			0.662872	0.0847664	0.0577501			0.0584226
0.59783	0.489484	0.245996		0.110453	0.143222			0.315542	0.060022	0.114297			0.0521318
0.988874	0.388116	0.168337		0.107034	0.111336			0.271301	0.273289	0.0605351			0.0489346
1.24035	0.455369	0.10028		0.0962776	0.108653			0.134427	0.117712				0.0517088
1.7814	0.192049	0.250488		0.358615	0.148783			1.23484					0.0566918
1.10624	0.612648			0.153644	0.134839			0.755424					0.0580301
0.230087	0.257319			0.124949	0.131686			0.133649					0.0549381
1.08804				0.0859994	0.112883			1.22786					0.0461451
0.819062				0.154923	0.131574			0.754445					0.0429721
1.01482				0.157536	0.229627			0.420826					0.0414716
0.7292				0.0251489	0.109429			0.602665					0.046753
0.366344				0.0336988	0.120048			0.11185					0.044965
0.786673				0.0719599	0.0925559			0.261429					0.0414987
				0.0878046	0.102123			0.0464725					0.0464302
					0.0952769			0.129162					0.0464478
					0.102925			0.253297					0.0459614
					0.103866			0.808891					0.0431959
					0.097073			0.0719952					0.0374662
					0.100393			0.26028					0.039436
					0.14675			0.201299					0.0354463
					0.14806			0.33063					0.0321254
					0.150059			0.165363					0.0403998
					0.15587			0.0955125					0.0389724
					0.161222			0.167486
					0.161676			0.220353
					0.154275			0.120268
					0.15577			0.105951
					0.163286			0.0637436
					0.160165			0.0548296
					0.146283			0.158562
					0.161623			0.168632
								0.0658714
								0.190489
								0.058214
								0.201428
								0.170665
								0.136828
								0.492094
								0.0947275
								0.108214
								0.0645531
								0.0949263
								0.0584128
								0.0698798
								0.0855484
								0.0552545
								0.0806292
								0.110467
								0.199718
								0.0978772
								0.0168921
								0.0364732
